# Supplementary material for: The atypical chemokine receptor ACKR3/CXCR7 is a broad-spectrum scavenger for opioid peptides
Source: Nat Commun. 2020 Jun 19;11:3033. doi: 10.1038/s41467-020-16664-0 (PMC7305236; doi:10.1038/s41467-020-16664-0)
Supplement: Supplementary file 4 — Source Data [file 41467_2020_16664_MOESM4_ESM.xlsx]

## Sheet: fig 1a
Figure 1a
	ACKR3		CXCR4		CXCR3A
Big Dynorphin	4.64835	4.31943	1.10871	1.09263	1.71341
Dynorphin A	4.54456	4.32963	1.14306	1.13512	1.2849
Dynorphin A (1-6)	1.0647	1.1064	1.19666	1.2668	1.28211
Dynorphin A (1-13)	4.71805	4.22223	1.10628	1.34102	1.39623
Dynorphin A (2-13) NH2	2.14469	2.23317	1.13999	1.3145	1.31272
Dynorphin A (2-17)	2.02278	2.37448	1.08149	1.51233	1.3923
Dynorphin B	3.21793	3.39464	1.09295	1.44328	1.35893
-Neoendorphin	1.75219	1.69543	1.05245	1.30828	1.25855
-Neoendorphin	1.16008	1.19106	1.24393	1.27692	1.34018
Leu-Enkephalin	0.996548	1.20891	1.11057	1.25035	1.2462
Met-Enkephalin	0.764646	1.11358	1.09238	0.878936	1.23415
Met-Enkephalin (2-5)	0.911609	1.15309	1.15852	1.12105	1.1338
Met-Enkephalin-R	0.863045	1.13599	1.12017	1.33237	1.06032
Met-Enkephalin-R-F	0.856103	1.27236	1.1245	0.941137	1.14443
Adrenorphin	2.74047	3.61116	1.10438	1.27644	1.15985
BAM18	3.61667	3.36613	0.975012	1.02079	1.25015
BAM22	3.72153	3.99775	1.05704	1.18667	1.17275
Peptide E	2.79468	3.91345	1.07192	1.24603	1.08385
Amidorphin	1.136	1.11964	1.34821	1.05352	1.45457
DADLE	0.888357	1.25149	1.11121	1.3203	1.19377
DPDPE	0.945415	1.2446	1.07033	1.38835	1.17023
DSLET	1.05002	1.10175	1.10688	1.08541	1.23357
DTLET	0.988026	1.08473	1.20805	0.920895	1.29051
Nociceptin	1.13109	1.3335	1.28261	1.29864	1.40101
Nociceptin (1-13) NH2	1.76921	2.27002	1.33462	1.03813	1.25858
[F--G] Nociceptin(1-13) NH2	2.5917	2.71293	1.18019	1.37818	1.37018
pro-Nociceptin (85-119)	1.03374	1.02319	1.12359	1.07719	1.19824
pro-Nociceptin (141-157)	1.02262	1.29623	1.50636	1.36421	1.32504
prepro-Nociceptin (154-181)	1.73094	1.60122	1.20122	1.12395	1.19965
Nocistatin	1.27233	1.13557	1.23774	1.27882	1.41277
Nocistatin-30	1.15847	1.34105	1.22013	1.29811	1.38924
PNP-3-8P	1.04277	1.20629	1.39031	1.45735	1.26137
Nocistatin-41	0.832822	1.19563	1.19135	1.15394	1.4372
-Endorphin	0.931729	1.24725	0.987421	1.10613	0.929623
-Endorphin (2-31)	0.958114	1.08282	1.12295	1.17513	1.00758
-Endorphin (1-26)	1.04901	1.2116	1.0818	1.17181	0.947028
-Endorphin (1-27)	0.858417	1.00459	1.09201	1.11477	0.805395
-Endorphin (rat)	0.984414	1.1003	1.02337	1.01156	0.946477
Ac--Endorphin (1-26)	0.919595	1.04215	1.07902	0.999543	0.992993
-Endorphin	1.69818	1.4292	1.06479	1.16981	0.992135
Endomorphin-1	0.991638	0.970395	1.1666	0.932967	1.04208
Endomorphin-2	0.903087	1.03842	1.03696	1.06269	0.938601
Thiorphan	0.828985	1.20895	1.27335	1.46215	1.17419
Spinorphin	0.781972	1.19637	1.01775	1.11583	1.24537
Kyotorphin	0.806748	1.1948	1.20714	0.991847	1.08217
Morphiceptin	0.844223	1.16064	1.26131	1.04003	1.23278
Morphiceptin PL017	0.923743	1.00306	1.36617	0.837925	1.12926
Deltrophin	1.09703	1.09532	1.01035	0.979249	1.06785
[D-Ala2]-Deltorphin I	0.899193	1.03153	1.13377	0.973977	1.01625
[D-Ala2]-Deltorphin II	0.834092	1.05128	0.97721	0.858694	1.02719
Hemorphin-4	0.826868	0.969233	1.25786	1.1192	1.01236
TIPP	0.840074	0.955953	1.12609	1.08299	1.00448
[Y0]-MIF-1	0.858135	1.07141	0.999189	1.09358	1.02581
[Y0-W2]-MIF-1	0.885789	0.948358	1.25167	1.01884	1.09197
-Casomorphin 5	0.865105	1.00879	0.98218	0.861013	0.989377
CTOP amide	1.06992	1.23169	1.16227	1.31545	1.31579
CTAP amide	1.13962	1.44331	1.1081	1.43174	1.27371
TGF-1, alpha	1.02395	1.36657	1.11213	1.09364	1.36819
CXCL12	3.38306	2.87295	1.81897	1.4096	1.08497
CXCL11	2.72845	2.40356	0.848938	0.979749	3.1147
CXCL10	1.24614	1.09897	0.948265	1.11069	1.72645
vCCL2	3.16604	2.66429	0.939761	0.916547	1.05132

## Sheet: fig 1b - g
Figure 1b-e
ACKR3		B ARRESTIN1 RECRUITMENT (% POSITIVE CONTROL)
log conc [M]	Dynorphin A			Dynorphin B			Big Dynorphin			Adrenorphin			Leumorphin			BAM22			Met enkephalin			Nociceptin			Nociceptin 1-13			FG Nociceptin 1-13			Endomorphin 1			Endomorphin 2			-endorphin
-5.04576															96.4109				5.76027	-0.97478	-4.01366	44.8389	51.2074	51.0787	68.6941	54.8945	64.928	102.792	80.4058	100.195	21.97	20.215	19.2226	14.4315	9.42051	8.10377		13.4277
-5.52288	122.335	114.12	119.93	93.5407	90.3188	126.669	116.206	128.532	137.643	91.5603	87.7574	108.473	74.4148	68.4436	95.1982	124.072		100.146	6.53927	0.363704	-5.50648	12.5168	13.5146	15.0948	22.5054	16.4485	27.258	75.3934	52.1856	62.311	8.6601	6.52043	7.56198	7.22476	4.38239	3.71009	3.83892	4.58371	10.2237
-6	115.329	106.191	125.32	65.0988	67.3852	85.3197	131.253	113.706	127.689	93.7735	79.3074	108.026	38.0849	37.1759	59.8556	121.258	89.238	99.5035	3.0279	-0.74955	-4.69443	2.89551	-0.93075	3.98868	5.90294	5.87412	15.9604	42.3997	21.3047	28.2621	5.51459	1.78792	1.62791	4.08209	1.59951	2.04882	2.55401	4.59501	2.21246
-6.47756	97.8281	93.6178	114.966	33.5706	41.3165	55.8427	90.7491	95.9231	116.839	82.2253	76.8604	83.4284	11.3661	18.9141	28.4518	122.262	89.4172	97.5388	1.85494	3.41327	-4.17659	-0.52185	-1.75772	-2.89179	-0.5862	-1.26163	6.79004	16.1232	2.61348	16.3612	6.63882	-1.18438	-1.23361	3.70412	-0.1959	-1.74117	0.211048	2.13682	0.275334
-6.95468	49.8685	60.9294	72.5929	4.61731	14.7889	30.8848	64.4848	67.0825	78.2553	61.5052	57.4822	80.8258	8.56467	6.16213	6.69511	101.448	81.8933	96.6308	1.54226	3.19903	-2.57525	-5.666	-5.90614	1.82233	1.52816	-1.63872	5.66832	2.38413	-2.40692	6.09397	3.49438	5.87509	-1.21577	-0.5471	4.30331	-3.27553	-1.9854	1.5634	1.62786
-7.4318	11.3855	23.1057	19.8975	1.96105	2.91658	8.21524	6.94695	21.9982	5.36991	36.6097	28.2448	54.733	2.08225	-3.1364	-0.4918	63.3642	62.4061	89.5366	4.24773	-0.42486	-14.4258	-4.23898	-6.17691	-1.41899	-3.3022	-7.10234	2.93063	-2.50336	0.490577	5.62313	0.844406	3.56648	-4.55879	3.49501	4.62537	-1.53956	1.51919	4.18328	2.73921
-7.91009	2.96903	9.84854	5.77081	0.224558	1.05937	7.14088	-1.82752	4.25816	2.01848	12.2035	12.7428	30.7996	4.99716	-3.27536	-0.89358	14.5714	22.5081	71.6977	3.44042	3.13912	-4.21436	-5.83148	-4.05978	-2.30773	-0.92275	-1.11772	6.66517	-4.23156	-2.98239	5.33244	3.97612	-1.17792	-3.70935	2.12239	1.31456	-5.48493	-1.97677	1.88486	-0.84957
-8.3851	-2.25138	5.56399	2.93926	-1.62284	0.939377	4.73114	-3.58513	1.90017	3.70174	6.43583	6.78292	19.6267	-7.1038	-3.86204	-2.17524	0.559675	2.12817	61.0087	-0.44964	1.17295	-10.3991	-4.43617	-2.73349	-2.39685	-3.65563	-4.26355	3.17331	-4.8762	-2.41453	0.048701	3.45415	1.39919	-2.54508	-0.26471	1.48785	-2.96918		0.229654	1.38898
-8.86328	1.3469	2.64141	3.73959	-0.99325	-1.97951	1.49289	-1.09806	-3.32867	0.384912	3.03267	-1.2244	9.85258	-0.00144	-5.55858	-2.08989	1.62762	-1.72361	32.1373	1.60334	3.37555	-7.54254	-4.72922	-2.75619	0.212116	-3.52654	-4.97184	3.81502	-5.19446	-3.04915	0.769587	0.678999	-0.66462	-3.76446	-1.01499	-0.73321	-4.51918		2.26149	1.83401
-9.34008	-0.54051	1.40224	4.83326	-5.54122	-2.12865	3.25114	0.731907	-0.35282	1.99995	0.651882	-4.349	8.62729	3.61133	-3.73308	-4.36012	-0.16391	-1.4118	25.0207	0.465026	-1.20657	-0.32513	-4.12737	-4.35376	1.36769	-4.53955	-4.41304	3.74935	-4.74223	-7.1445	2.06742	1.33704	-1.73551	-3.22316	-0.64741	-2.77281	-4.57753		-0.81037	0.373399
-9.81816	0.37043	1.11565	0.639452	-4.8693	1.99415	2.3905	-0.82816	-1.78733	6.13001	2.53373	-2.85706	5.10957	-2.74718	-2.48492	-2.37832	2.84994	-0.46369	12.4216	5.79457	0.734586	-7.86973	-5.93211	-4.57046	-0.89832	-2.68398	-5.49462	0.777958	-2.86776	-4.33766	-1.01543	1.07788	1.24133	-0.89566	0.225467	-2.75627	-1.55964		1.56915	1.50159
MOR
	Dynorphin A			Dynorphin B			Big Dynorphin			Adrenorphin				Leumorphin			BAM22					Met enkephalin			Nociceptin		Nociceptin 1-13		FG Nociceptin 1-13		B endorphin				endomorphin 1			endomorphin 2
log conc [M]
-5.52288	55.1959	74.0435	68.322	36.9603	61.8792	58.9775	81.6787	98.6129	96.944	80.1185	103.264	100	99.7985	8.85369	22.1902	18.4653	100	100	100		100	87.225	100.417	98.5029	0.290591	0.269949	0.008318	0.141146	0.028997	0.907418	64.4042		68.8665	35.8089	92.749	77.069	72.5828	89.0205	63.5686	72.9207
-6	21.6047	41.1554	45.4109	15.8166	35.9467	32.2866	48.166	75.0223	77.5396	85.6207	105.979	101.017	92.8484	2.30649	7.84469	6.06122	102.407	106.769	96.0684	100	85.9865	72.2821	76.9788	83.8503	0.141264	-0.03607	-0.04209	0.096917	0.195889	0.501815	35.8922	46.3897	37.3019	13.0874	88.5724	63.7544	58.0616	87.4198		61.5073
-6.47756	7.53991	15.242	18.1887	6.22335	14.96	13.6766	10.2055	23.7259	38.1542	69.6636	100.443	93.919	86.3143	0.79016	2.00858	1.61229	101.307	108.64	98.5002	98.2279	91.4496	44.3611	46.5229	46.8083	0.025942	0.01688	-0.13974	-0.18601	0.04144	0.303404	11.1206	14.1071	10.6676	3.66375	62.1581	46.5009	45.4501	60.8402	33.1834	46.539
-6.95468	3.24331	4.57663	5.74251	2.47559	4.17229	3.84578	2.20794	3.95631	6.90945	53.7615	81.2786	77.8883	65.9187	-0.2921	0.673889	0.084993	88.8108	113.037	83.5745	84.8561	86.3336	20.305	20.3451	20.1189	-0.02373	-0.30802	-0.00774	-0.10247	-0.09674	0.246595	2.9222	3.63512	3.26363	1.14135	43.4126	26.5663	20.3188	37.2523	14.3285	22.6065
-7.4318	1.2765	0.972024	1.60506	0.930094	1.15232	1.06736	0.798338	0.842484	0.498133	38.7366	58.7933	47.6566	46.942	-0.21525	0.511987	-0.37164	77.247	103.578	73.4359	65.9414	71.5384	6.51694	7.77835	7.36573	0.121603	-0.33225	0.101465	-0.43068	-0.4697	0.537559	0.214897	0.336836	0.397257	0.290499	14.3381	8.12933	9.3049	12.5507	6.96938	6.80015
-7.91009	0.811407	0.506319	0.192897	0.452579	0.610326	0.379211	0.396414	0.350234	0.147369	22.59	26.8023	25.1443	24.1421	-0.33068	0.118413	-0.42544	62.6444	87.3053	49.7673	39.6642	46.2786	1.95604	2.09082	2.56628	0.003184	-0.12888	-0.10383	-0.22801	-0.21209	0.218212	-0.05974	0.137696	-0.17234	0.329347	4.65044	2.32286	3.2315	3.66438	2.56713	1.95611
-8.3851	0.269837	0.424795	0.213025	0.041504	0.417278	0.484136	0.470511	0.523377	0.131271	6.93754	9.98407	13.1872	10.3762	-0.13714	0.088036	-0.47894	26.9955	51.0361	16.1779	17.6128	13.5843	0.706709	0.720718	0.71053	0.165186		0.0003				0.008847	-0.37694	-0.24822	1.07084	0.911137		1.34278	0.889267	0.716857
-8.86328	0.438894	0.284148	0.282281	-0.01903	0.076174	0.136973	0.157081	-0.13378	0.304124	2.42142	4.79459	8.29437	4.44328	-0.4113	0.000843	-0.35934	6.33679	18.8059	4.44521	5.62285	2.72946	0.091145	0.052606		0.086249		-0.08184				-0.00709	-0.43112
-9.34008	-0.02165	0.194607	0.13305	-0.08853	0.307252	0.242519	-0.00652	0.040735	0.237589	0.627116	2.75342	3.80379	2.16398	-0.22953	-0.01461	-0.28575	1.88185	4.17465	0.99083	0.030927	0.900168	0.150182			0.114749		-0.09224				-0.03926
-9.81816	0.360824	0.087928	0.429069	-0.07792	0.095809	0.152878	0.035381	-0.20161	0.119953	0.13641	1.57534	0.930436	1.32153	-0.39324	-0.14033	-0.5216	0.371386	0.710258	0.259516		-0.11034	0.172913			-0.07017		-0.12886				-0.29079
DOR
	Dynorphin A			Dynorphin B			Big Dynorphin			Adrenorphin				Leumorphin			BAM22			Met enkephalin			Nociceptin		Nociceptin 1-13		FG Nociceptin 1-13		B endorphin			endomorphin 1		endomorphin 2
log conc [M]
-5.52288	72.2465	80.2325	76.3039	93.3072	92.8608	84.9858	90.1613	100	100	100	98.3185	86.6643	98.5793	44.6522	64.0881	48.9118	91.9561	92.8061	101.363	92.7452	114.198	101.176	-0.034	0.227314	0.051394	-0.00449	-0.17891	0.469961	100.038	101.665	118.161	-0.45915	0.311534	-0.41237	-0.58298
-6	50.4502	66.1058	63.8024	71.5671	82.4001	75.5952	59.4494	81.7807	84.3988	75.3055	85.0651	78.1315	85.9055	20.3866	41.8811	34.933	66.699	83.2191	76.4989	88.9069	109.35	102.503	-0.35874	0.079524	-0.42238	0.019902	-0.23339	0.499216	74.8952	80.0099	93.2851	-0.44196	0.05203	-0.73481	-0.3183
-6.47756	42.1035	52.0644	48.4517	49.3489	70.6917	65.1178	31.644	61.1645	56.404	48.7455	74.3135	65.6821	76.2523	6.31502	22.2964	16.7522	39.2087	68.6315	49.6404	90.3084	101.069	96.7556	-0.27775	-0.14728	-0.43185	-0.30052	-0.63788	-0.16474	42.5438	45.1262	58.3807	-0.70781	-0.75037	-0.98395	-0.71986
-6.95468	21.1646	42.7446	39.0162	25.8942	55.9581	45.2349	16.1182	38.9997	31.9342	25.1876	61.0123	45.4426	48.9702	1.38417	7.46017	4.32718	16.4634	52.3409	13.4039	86.2303	87.8146	85.3837	0.076897	-0.37739	-0.47501	-0.54173	-0.25219	0.01932	15.5375	14.2141	16.0359	-0.86159	-0.31297	-0.93764	-0.31441
-7.4318	4.32986	28.4739	20.3676	9.08958	27.9776	21.5596	2.32795	21.9195	16.4424	10.6148	34.4668	21.3404	24.8035	-0.17016	1.44417	0.896758	4.2809	25.3934	1.49755	71.4805	69.8576	66.868	-0.3026	-0.41442	-0.11814	-0.22648	-0.53451	-0.41901	1.50171	1.00556	2.77819	-1.01193	-0.15364	-0.84818	-0.36018
-7.91009	0.623875	12.3701	4.15582	2.5632	11.5218	5.92165	-0.44521	10.5635	3.51867	4.66175	16.4135	6.7239	8.60873	-0.49338	0.348335	0.256073	0.713952	6.47244	0.232006	47.5067	42.9971	41.5639	-0.17491	-0.22103	-0.40142	-0.12775	-0.49514	-0.20253	-0.12415	-0.9808	-0.37875	-0.78755	-0.47489	-0.43159	-0.36292
-8.3851	0.278841	3.01575	0.376964	0.715142	2.17612	1.6519	-0.28151	2.67809	0.981734	0.684025	4.23132	3.05161	2.54734	-0.44201	-0.17812	-0.10114	0.252742	1.26728	-0.2378	21.7818	20.2413	21.1352	0.048167		-0.15114				-0.3725	-0.03764	-0.83328	-0.12825		-0.24989
-8.86328	-0.1382	0.497676	-0.06792	0.146926	0.336071	0.986762	-0.56757	0.454603	0.436186	0.066898	0.866667	1.64113	1.06632	-0.24341	-0.09655	0.074617	-0.29536	0.326284		6.07705	6.91317		-0.17525		-0.31502
-9.34008	0.057677	-0.1639	0.034061	-0.32149	0.136034	0.195628	-0.70983	-0.31678	-0.29804	-0.35929	0.159571	0.657825	0.659271	-0.24944	-0.54547	-0.2893	0.008338	-0.13194		1.6821			-0.29333		-0.16956
-9.81816	-0.04268	-0.18575	-0.03283	-0.24756	-0.06945	-0.13161	-0.55089	-0.37596	-0.06208	-0.34955	0.048129	-0.05154	0.061977	-0.26968	-0.44058	-0.11097	-0.11001	-0.05158		0.819265			-0.20381		-0.69857
KOR
	Dynorphin A			Dynorphin B			Big Dynorphin			Adrenorphin				Leumorphin			BAM22			Met enkephalin			Nociceptin		Nociceptin 1-13		FG-Noci1-13		B endorphin		endomorphin 1		endomorphin 2
log conc [M]																													38.773	23.8087	-0.27708	-0.20265	-0.40465	0.071003
-5.52288	99.9944	106.51	94.8691	99.2364	97.7404	96.9696	138.254	135.331	141.041	99.8348	102.287	91.8463	98.8283	86.7004	98.2481	79.0302	103.588	117.408	111.83	0.798136	2.38179	1.96958	0.58309	1.78187	1.0116	1.934	0.641038	2.0452	17.8589	9.31738	-0.27854	-0.60831	-0.45514	0.669745
-6	104.47	103.566	93.3992	91.4852	97.9864	91.2162	115.896	128.475	113.93	93.5705	92.1842	91.0091	89.5769	97.3855	88.8005	87.304	97.5164	112.638	121.968	0.200202	1.17742	-0.00565	-0.62228	0.751669	0.016428	0.47497	0.319276	1.008	7.03842	2.74572	0.106443	-0.17888	0.010644	1.26446
-6.47756	96.453	96.4066	95.5491	86.6773	94.208	93.6603	109.566	109.109	108.231	79.8186	79.3126	84.258	80.6618	95.0172	87.6836	79.8297	110.595	105.828	112.214	-0.23801	0.488262	0.267973	-0.71709	0.305093	0.992796	0.677428	-0.11539	0.046381	2.01181	1.09467	-0.73022	0.193628	0.191625	-0.28273
-6.95468	91.8564	103.491	100.441	73.6809	83.6923	87.5292	97.6042	103.337	103.637	63.6869	67.0053	75.4424	63.3032	77.9024	77.861	70.1641	83.3882	92.4387	70.8917	0.041564	0.181251	-0.18728	-0.31609	0.610645	-1.04069	0.615183	1.07724	0.233731	0.504633	-0.31638	-0.60127	-0.02164	-0.72292	0.587345
-7.4318	78.7702	80.1474	85.5661	65.7889	62.3642	80.1457	93.0352	85.2414	100.931	49.457	41.6958	57.7472	46.9951	62.2078	56.2292	55.2481	55.2526	64.8762	36.266	-0.16646	-0.23485	-0.90463	-0.12835	0.173794	-0.39753	-0.50482	-0.12276	-0.12902	0.075969	-0.81614	-0.44768	0.260426	-0.78882	-0.09002
-7.91009	56.4826	37.6654	56.6277	51.9495	46.5924	61.5881	69.2806	21.4037	46.3848	31.7249	26.3562	34.9301	24.0188	36.7656	31.341	29.7182	29.9861	20.7799	12.3815	0.736383	-0.57979	-0.78663	-0.45088	0.418074	-0.16547	-0.14213	-0.28745	0.341851	-0.49137	-0.48264	-0.77771	0.712286	-1.05076	-0.05065
-8.3851	27.0155	5.17286	16.0126	25.4498	22.3269	39.8888	37.086	0.763011	8.09764	13.0819	12.6342	23.592	12.8857	13.9601	12.4988	11.805	10.6762	4.01557	4.47786	-0.19911	-0.38982	-0.14651	-0.42653		-1.02397				-0.72576	-0.4902	-0.67024		-0.85641
-8.86328	9.43447	1.86627	5.99611	10.9851	6.91596	33.4164	12.9299	0.42639	4.56774	5.00598	2.4393	16.9834	4.93865	5.39086	3.44968	3.05391	3.57434	0.938016		0.258095	-0.34897		0.53252		-0.4482
-9.34008	3.34493	0.221928	2.28921	4.2792	2.61515	18.3721	4.46696	0.53689	2.40547	2.49503	1.1662	7.06905	2.45428	1.97236	-0.3519	0.754208	1.08773	0.296487		1.31067			-0.35597		-1.06514
-9.81816	0.91881	-0.36614	0.349767	1.90174	1.16367	5.6918	1.25839	0.166584	1.67843	1.78119	-0.20696	1.69684	2.51742	0.517113	-0.7285	-0.55912	1.25497	0.81967		-0.12479			-0.12964		-0.56864
NOP
	Dynorphin A			Dynorphin B			Big Dynorphin			Adrenorphin			Leumorphin			BAM22			Met enkephalin			Nociceptin			Nociceptin 1-13			F G Nociceptin 1-13			B endorphin		endomorphin 1		endomorphin 2
log conc [M]
-5.52288	3.82502	8.65561	6.53765	1.28793	5.64377	3.05968	8.56813	13.8536	9.94824	0.977203	4.82012	2.46758	4.92443	16.6123	4.12923	-0.87081	3.23341	2.47964	-0.437	-0.19148	0.317888	100	100	100	100.25	102.451	118.676	18.5298	15.4644	18.6764	-0.19619	1.26106	-0.29666	0.348288	-1.54334	0.799134
-6	1.68256	6.41832	4.01987	1.47789	7.056	5.29401	7.66771	9.5414	6.20161	-0.29502	6.01193	2.06481	0.888714	8.17197	1.70711	0.30748	3.48971	0.032133	0.22791	-0.25553	-0.47723	95.1603	92.275	104.311	102.81	88.9729	103.651	18.5418	12.9955	17.5914	2.38617	-1.19644	1.50752	-0.00041	-1.46286	0.098866
-6.47756	0.750214	5.8225	4.08659	0.196565	5.08806	3.57093	2.38138	6.25737	5.33422	0.21308	5.66532	1.52661	-0.20694	4.98123	0.189066	0.03958	4.44583	1.44219	-0.1158	-0.91988	-0.35231	100.59	80.8639	97.6468	95.8188	92.5147	100.716	16.0199	12.2591	14.4281	-1.00876	-0.6055	-0.30698	-0.45864	-1.53978	0.798723
-6.95468	1.48525	4.53346	5.906	0.975638	3.90161	3.78723	0.976623	4.51474	3.67853	-0.29879	5.22636	-0.11914	-0.33628	4.36921	0.441153	-0.79518	4.0742	0.438735	0.567928	-2.19851	0.94441	85.4905	72.1811	87.4031	83.6392	86.1729	94.2978	11.4548	10.6474	12.3185	-0.02479	0.156709	-2.34967	-0.67094	-0.86041	-0.01579
-7.4318	0.490369	5.80787	5.80967	0.827171	5.10097	3.86212	-0.35442	2.44737	2.67305	0.930553	3.93024	0.853861	-0.77281	3.18464	-2.34286	-0.08449	2.90364	-1.22015	1.1579	0.34463	-0.45151	62.1501	56.3532	67.9973	67.9632	62.5909	74.3572	7.3679	6.38563	7.19804	-0.72886	0.110148	-1.23339	-0.62561	-1.29057	-1.56073
-7.91009	0.511578	3.47539	6.45259	0.261294	4.5396	2.86173	0.119144	2.60706	4.77149	0.199636	2.63019	2.25703	-0.67569	3.85661	-1.7439	-0.38676	3.3157	1.46893	-0.27816	1.36426	-0.99335	34.0818	40.6365	51.9615	46.1872	52.0901	48.1847	2.75993	3.17969	4.76008	0.377102	0.143992	-1.09955	-0.52059	0.630385	0.126967
-8.3851	0.386581	3.80343	5.17006	0.386871	2.35376	4.40032	0.543393	2.20099	2.52966	0.270334	2.66197	-0.12665	-0.74882	1.49408	-2.68884	0.009388	3.85818	-2.36966	1.59326	0.503043	-0.9023	13.3082	27.7599	28.5968	21.372	32.0594		0.69055	1.16585		1.73151		-0.24038		-0.5623
-8.86328	0.392782	2.05844	4.38596	0.244837	3.81209	3.05946	1.57339	-0.02624	3.4883	-0.04311	2.2688	0.918596	-1.65788	2.60014	-0.80028	-0.53372	2.81412		-0.33533	0.225438		3.35124	16.962	18.0213	9.25485	16.1302		-1.63529	2.8289
-9.34008	1.30977	3.88713	3.40545	-0.43288	2.50952	3.43947	0.428305	1.09965	-0.10279	-0.20369	2.6228	-1.67585	-0.94718	1.07809	-1.26381	-0.8343	1.96215		0.050601			1.23023	4.26908	8.05823	4.62486	7.19914		-0.49039	-0.50659
-9.81816	2.03148	2.34935	1.75351	0.66329	1.13253	2.49939	0.379106	1.10688	-0.91782	-0.35117	1.15597	0.132064	-1.07398	0.918241	-1.25298	0.032278	0.857824		-0.41624			0.194248	1.4024	3.84387	4.18753	0.737535		-0.55826	-1.09507
Figure 1g
ACKR3		BINDING COMPETITION
log conc [M]	Dynorphin A			Dynorphin B			Big Dynorphin			Adrenorphin			Big Dynorphin 1-24		BAM22			Nociceptin			Nociceptin 1-13			F-G Nociceptin 1-13			Leumorphin		Met enk		b endorphin		endomorphin 1		endomorphin 2
-5.04576																		90.3034	125.6	104.825	77.802	123.3	78.792	59.3092	81.5	71.9454		40.6296	106.1	115.228	129.5	120.956	94.2	68.5159	121.4	84.1816
-5.52288	6.67705	6.1503	5.34865	28.0307	20.4769	51.1	3.77255	3.4842	5.20916	5.11693	9.2751	8.09024	2.07267	3.37302	2.07	2.96	4.93348	101.605	114.4	103.801	91.0116	117.7	87.1654	72.7807	110	85.802	86.7	63.6164	125.3	109.684	118.4	117.792	102.1	91.4265	119.8	101.1
-6	15.5928	13.858	11.7274	46.3208	37.5095	73.8	3.55385	3.4842	6.39305	10.9196	16.151	12.2131	8.94904	7.39087	6.5111	7.37	5.8204	103.174	109	111.404	100.764	107.6	97.8723	90.9499	106.9	93.1741	94	87.8477	130	100.982	121.5	109.705	116.2	104.395	125.3	103.92
-6.47712	29.7255	26.469	19.2552	62.9587	54.5799	92.8	7.27173	9.2911	8.36622	22.8064	26.173	22.1315	16.7032	24.2559	14.0384	11.86	13.3038	96.7562	100.2	103.801	98.2169	124.8	102.471	88.6356	98.1	103.686	103.7	97.4378	121.3	103.86	104.4	107.736	107	107.853	125.9	105.021
-6.95424	46.35	50.681	39.6197	77.4832	72.0666	93.4	16.9309	24.189	18.5478	37.1549	40.885	29.9883	37.8688	37.0536	25.6304	22.89	27.2173	99.1629	102.4	108.48	97.0888	109.5	100.892	98.4456	101.5	98.3618	100.7	99.1215	112.5	108.14	111.4	104.149	102.2	105.331	120.2	106.396
-7.43136	77.6134	76.255	60.8558	86.5898	85.0114	103.8	43.7215	58.55	43.0939	59.4865	57.569	48.0358	64.3014	63.9881	46.8197	45.38	49.7506	95.0122	100	106.944	98.9083	100	97.3919	96.8221	100	93.3106	102	100.586	100	98.3158	100	101.547	100	104.035	100	98.4182
-7.90848	88.3979	86.726	74.4849	83.2085	92.3921	100	68.8719	83.981	69.1397	71.936	75.267	67.0556	82.1995	86.3095	74.8589	69.79	74.9169	89.2571	76.8	100.95	97.3071	92.9	93.4111	98.2038	92.5	88.7372	100	93.265	98.8	99.0877	90.3	96.6948	90.4	103.746	88.2	99.0371
-8.38561	94.5104	99.183	101.506	89.5869	88.4179	83.4	79.7704	98.238	82.2415	88.2891	89.552	76.2349	86.2473	99.6528	91.0425	82.21	89.3293	95.1866	86.8	100	98.1805	104.2	100	95.544	89.6	100	84.6	100	93.1	100	85.9	100	85.5	100	84.4	100
-8.86273	98.9099	101.95	95.1664	92.6609	94.1711	92.7	89.3567	99.199	88.9897	87.9022	95.043	90.8596	91.6606	100.744	96.4245	97.99	91.1031				100			100			97.3
-9.33985
-9.81697

## Sheet: fig 2
Figure 2
	BAM22			Adrenorphin			Dynorphin A			Dynorphin B			Big Dynorphin			Dynorphin 1-13		Dynorphin 2-17		Nociceptin		Nociceptin 1-13			FG Nociceptin 1-13			-endorphin		-endorphin		Endomorphin-1		Endomorphin-2		ctrl+
CCR1	-21.3705	-7.95684	9.93167	-10.1328	-5.55128	7.65633	-14.2743	-14.9057	7.20453	-17.1308	-13.7542	15.0197	0.158215	-1.62378	15.2294	-10.8094	-18.6418	-15.0883	-15.3613	-19.2963	-19.7244	-13.0866	-0.50827	-7.74652	-7.97247	-6.00022	-10.4733	-1.65206	-8.91454	-2.28849	-12.6846	-18.7047	-12.1011	-8.7672	-13.0234	100	100	100
CCR2	-1.38457	-0.90521	-1.35686	-1.86234	-0.99515	-0.04206	-0.47808	-2.23661	-1.83433	-0.47018	-1.97981	-0.12404	0.676617	-2.33102	0.344865	-0.81206	-1.59979	-0.95052	-2.81486	0.230723	-3.39165	-0.2701	-0.17221	-0.00031	0.829297	0.743608	0.717358	0.162648	0.44666	0.115049	-2.48953	0.381129	-2.33348	-0.21121	-0.37143	100	100	100
CCR3	-0.0324	-2.6418	31.3084	-4.58229	-3.18365	2.26649	-3.14107	-13.3246	16.2972	5.2766	-17.7186	-5.09714	32.9876	15.546	46.7888	-7.6805	-8.47478	-0.62605	-9.62675	-1.26556	-16.1953	1.16277	-6.05919	1.59634	0.907161	-1.26671	11.0133	-6.43787	-10.4313	-4.13057	-9.75539	4.32721	3.8885	0.108016	6.71331	100	100	100
CCR4	-0.51044	-1.98419	-1.22642	-0.66141	-2.70958	-1.51777	-0.02426	-2.66758	-2.04386	0.584526	-2.04155	-0.69245	2.364	2.1788	1.44071	-1.76439	-3.45301	-1.08152	-2.06139	-0.96465	-1.21859	0.573751	-0.07137	-2.14458	-0.21138	-0.84252	-1.29513	-0.76399	-1.25174	-0.5234	-1.78111	-0.16587	-1.1749	0.883204	-0.45529	100	100	100
CCR5	0.352833	-1.08986	-0.641	-0.40666	-1.17997	0.334886	-0.41903	-1.18892	0.889975	-0.24231	-1.79146	0.522451	0.833752	-0.89914	1.81677	0.123716	-0.92638	0.285958	-1.11886	-0.17981	-0.11372	0.439849	0.081146	0.040064	-0.03649	1.0168	0.293722	-0.22934	-0.10097	-0.52523	-0.52196	0.417757	-0.43698	-0.31359	-0.2182	100	100	100
CCR6	-0.27934	-1.70709	-0.46786	-2.17686	0.098588	-1.37086	-2.09637	-1.70674	2.34296	-1.67935	-1.20259	0.502713	-0.95347	-0.71579	1.99348	-0.90254	-0.32493	-1.64459	-1.71517	-0.71661	-0.27357	1.40486	-0.11921	0.851825	-0.28966	0.514759	2.42342	-0.06662	0.309198	-0.25673	-1.72336	0.082244	1.28804	-0.38709	0.966416	100	100	100
CCR7	-0.27711	-2.29435	-2.12871	-1.21852	-1.45564	-2.14683	-1.13534	-0.69622	-3.33278	-1.32149	-1.9526	-1.37588	-0.10646	0.992552	6.37857	-1.74723	-1.27465	-1.88966	-2.26137	-0.31434	-1.20552	-0.57851	-1.0617	0.065049	-0.92383	-0.22195	1.82106	0.166059	-1.82778	0.180688	-1.70935	0.012411	1.36805	0.885585	0.727081	100	100	100
CCR8	-9.16505	-3.36839	-5.86892	-5.33418	0.463833	-3.57655	5.97473	-1.0768	1.05179	0.585704	-3.44704	-1.58407	20.6046	7.95031	8.9617	-3.13427	-7.06262	-3.94724	-0.93337	0.372626	-0.33919	-5.76359	0.941899	0.474717	-1.07199	1.44095	-5.21498	0.256877	-6.33155	3.78382	-0.53191	1.4455	4.91127	0.411087	-1.63707	100	100	100
CCR9	1.24591	-2.61545	-5.19154	-0.80628	0.916543	-4.56354	0.629866	-0.62286	-5.50918	-1.80019	-1.45416	-3.76499	0.290203	-2.92063	-1.23675	-1.42417	-5.11559	2.97364	-2.11316	3.67324	2.67872	-1.89869	-1.14195	-3.98515	-1.10277	-2.36127	-1.08155	-2.17409	-1.71662	-1.00746	-1.18672	-1.15752	-3.39124	0.753231	0.103403	100	100	100
CCR10	-0.90313	-1.35248	2.50673	2.07604	-1.49065	-0.44417	0.486508	-3.9208	2.29732	-0.58755	-3.43263	-1.12181	6.4158	1.70118	7.84542	-2.72958	-5.25737	-1.39125	-4.03635	-0.34368	-2.29737	-1.73331	-2.73539	5.17999	-1.67854	-0.25452	1.62494	-1.06036	-1.99759	-1.45184	-2.89678	-0.67928	2.04199	-0.87688	5.86151	100	100	100
CXCR1	-0.51241	-0.57428	-0.42514	-0.01244	-0.72652	-0.0154	-0.27419	-0.5817	-0.04506	-0.34474	-0.01904	0.461952	0.404571	0.058305	0.756456	0.025048	-0.21532	-0.14068	-0.73321	-0.25796	-0.46161	-0.28862	0.099956	0.259292	-0.21158	0.277105	0.481417	-0.4896	-0.26226	0.125944	-0.30398	-0.33147	0.882031	-0.27337	0.512481	100	100	100
CXCR2	-2.44153	-3.50562	5.43079	-3.51145	2.57081	14.1787	-7.96541	1.17119	11.2754	-4.05562	-3.35259	15.5505	-2.79352	-7.37539	20.876	-3.7525	-12.5707	-4.74464	-10.7006	-1.02104	-9.71187	-6.37247	-1.98346	5.2735	-0.87941	0.571488	-2.72212	-5.22935	-5.49608	-7.2043	-4.90331	-3.86489	-0.07655	-4.68615	0.832173	100	100	100
CXCR3A	0.486334	-0.20949	-3.64178	1.4299	1.21354	-2.08758	-1.0643	-1.51155	-1.59968	-0.47409	0.283032	0.079772	10.0457	8.85145	10.7303	-1.61691	-2.88474	-1.16361	-1.92756	-1.58449	-3.1883	0.517513	-1.01103	1.90205	0.162605	-1.22504	1.85069	-1.12807	-2.06161	0.32275	-2.63251	2.62429	-1.06034	0.465496	0.581087	100	100	100
CXCR3B	0.070578	-0.91615	0.099371	1.29393	-2.45787	2.92615	0.226883	-3.1787	4.64998	-2.76626	-0.70025	3.93875	12.0333	13.3479	17.5982	-1.02124	-3.58887	-1.16743	-2.91856	-1.44572	-3.57854	2.63639	-0.94765	-1.80704	-0.70451	-0.01457	3.66898	-0.45313	-0.02543	-0.45828	-0.69259	1.51107	3.75104	0.490381	3.15355	100	100	100
CXCR4	-8.94011	-6.14812	12.6555	-0.39104	4.75213	31.4213	-18.6306	-9.94872	41.587	1.34024	-16.8391	-0.30842	21.4865	-4.5018	8.01383	5.35525	-38.6332	-6.23059	-13.3091	-1.90146	-42.0185	-12.0744	-3.38124	32.2235	5.60529	-8.97646	33.9415	10.0542	-14.7697	7.15133	3.42299	2.19617	19.1785	10.3039	14.2006	100	100	100
CXCR5	-0.08647	-3.86659	5.43048	-1.54168	-2.24581	0.586823	-0.13741	-1.24058	-6.34568	-4.54687	-5.8148	7.6806	1.99884	1.17235	15.2044	-1.41404	-5.64498	-1.26108	-6.05754	-2.11575	-5.27383	-2.83871	-2.63964	-1.78237	-3.53053	-2.15721	-2.8677	1.08593	-1.50301	-0.72049	-0.49417	0.198526	0.333465	-1.94544	-2.58954	100	100	100
CXCR6	-0.23943	-0.35173	-0.54216	0.373551	-0.62062	-0.03268	-0.40232	-0.37462	-0.09274	-0.15586	-1.06707	0.737886	0.932024	0.116284	0.68211	-0.30802	-0.58558	-0.00726	-1.08307	-0.19871	-0.69481	-0.33228	-0.52709	0.390869	-0.02103	0.176066	0.27207	-0.06298	-0.00476	-0.52073	-0.10315	-0.08271	-0.34139	-0.4215	0.30565	100	100	100
XCR1	-0.17864	-4.58377	1.8777	-1.42088	-0.71797	5.79175	0.095727	4.87843	9.54373	0.930357	-4.22022	3.93742	2.03465	-2.47473	8.67468	1.58349	-0.44582	1.20579	-1.82878	-2.10755	-5.24396	-0.17805	3.86004	0.325366	1.28763	4.4485	0.34622	-1.01084	-0.27904	-2.79727	3.35569	-1.59049	-0.62985	-0.00427	4.52161	100	100	100
CX3CR1	-1.41725	0.190965	3.6626	0.281251	-0.05584	4.70192	-1.79713	1.54719	7.4111	-0.74065	0.555661	7.71414	9.65773	12.0957	40.8926	-1.03892	0.79079	-1.52459	0.438844	0.243333	-0.62202	-0.18786	-1.78811	0.977327	-1.08594	0.621831	0.293634	2.08123	0.344433	0.30959	-0.52399	-0.33352	-0.7808	0.378022	1.74429	100	100	100
ACKR2	2.69164	13.6723	2.64141	-6.72415	-36.9224	0.639452	-3.85421	-30.4338	-0.82816	-47.713	-23.8922	-4.349	3.56545	-23.0869	5.10957	-29.6205	-46.1712	-21.2486	-48.7623	-43.2077	-46.3669	-24.8635	36.0239	-59.659	-19.1623	47.6529	-43.3665	-14.9743	52.6209	-10.3435	16.317	6.28582	-8.36155	4.85663	-10.8059	100	100	100
ACKR3	119.247	75.4616	100.146	109.688	64.4111	91.5603	125.597	65.5113	114.12	101.003	67.06	93.5407	136.275	76.3882	116.206	111.887	66.1428	64.4107	40.1968	17.7466	6.52036	24.253	24.2295	19.5038	77.1617	62.9855	73.5251	6.591	5.81249	0.655473	1.6114	13.75	6.46305	3.73345	-0.9779	100	100	100
ACKR4	-0.14013	-0.9198	4.18835	0.859298	-2.94771	0.974689	1.22744	-4.20289	0.123749	-1.26699	-2.4152	-1.01384	1.79986	-2.7274	-2.60982	1.21498	-3.80842	1.65991	-4.08796	1.297	-1.86798	0.071228	-0.05481	-1.6812	-2.03145	1.4792	3.31975	-1.32345	-1.07732	0.856333	-1.07117	0.278664	-0.45943	3.87139	-0.66311	100	100	100

## Sheet: fig 3
Figure3
	RAW CONCENTRATION RESPONSE CURVES USED TO GENERATE EC50 VALUES USED IN HEATMAP OF FIGURE 3A
	Peptides in Orange were represented in panels b-e
MOR
	1 H-YGGFMRRV-NH2			2 H-KGGFMRRV-NH2			3 H-AGGFMRRV-NH2			4 H-FGGFMRRV-NH2			5 H-NGGFMRRV-NH2			6 H-LGGFMRRV-NH2			7 H-YAGFMRRV-NH2			8 H-YSGFMRRV-NH2			9 H-YGAFMRRV-NH2			10 H-YGSFMRRV-NH2			11 H-YGGYMRRV-NH2			12 H-YGGWMRRV-NH2			13 H-YGGLMRRV-NH2			14 H-YGGAMRRV-NH2			15 H-YGGFLRRV-NH2			16 H-YGGFARRV-NH2			17 H-YGGFKRRV-NH2
log conc [M]
-5	100	100	100	0.170571	0.273866	0.317194	0.006999	0.120667	0.555766	3.54206	3.92964	1.55206	0.125058	0.547131	0.061645	2.73857	2.54877	1.24214	90.1749	95.2004	67.9662	1.24951	1.44574	0.698884	44.2412	49.3822	29.8309	29.1497	35.9088	16.6339	16.9467	18.8987	7.99177	86.2441	96.186	81.5464	1.43997	1.85702	0.81207	-0.05393	0.196713	0.100044	89.7559	100.551	79.2358	34.9804	43.3194	18.2344	2.87763
-6	83.5929	98.1972	90.7383	-0.16752	0.42005	0.445766	-0.24156	0.283233	0.166028	0.070238	0.323793	0.155296	-0.24918	0.063356	0.248947	-0.15669	0.098241	0.383555	39.0425	51.7026	33.4282	0.134424	0.213924	0.020688	6.76784	7.81008	4.66644	3.29303	3.86683	1.93115	1.13657	1.15979	0.784486	63.8756	73.9341	49.882	0.076186	0.075169	0.167579	-0.19124	-0.22606	0.233939	51.4412	62.8011	37.5958	3.26446	3.48328	1.55202	0.349057
-7	48.7649	55.8597	45.5247	0.035171	0.001154	0.371272	-0.3938	0.317056	0.343227	-0.25637	0.075077	0.103817	-0.19309	0.117298	0.29485	-0.21033	0.006737	0.097361	3.17143	2.80266	3.1277	0.218392	0.192006	0.171016	0.507347	0.654416	0.538117	0.098025	0.283233	0.132281	0.026604	0.330484	0.464504	10.5901	11.144	8.25265	-0.02913	-0.15168	-0.04421	-0.14521	-0.01993	0.3291	4.9282	5.26999	3.83863	0.217445	0.276911	0.049781	0.223378
-8	7.01115	4.78017	6.96182	-0.07925	0.295046	0.492885	-0.32976	0.001154	0.193192	-0.2576	0.304782	0.007525	-0.20707	0.143877	0.131066	-0.13639	0.114345	0.201996	0.228143	0.292554	0.074389	0.210136	0.31881	0.152948	0.077532	0.145954	0.354462	-0.05097	-0.04808	0.402378	0.173944	0.021457	0.373201	0.755391	0.312442	0.657466	-0.18446	0.091135	0.06395	-0.10243	-0.04905	0.058165	0.334557	0.208525	0.136851	0.341186	0.020949	0.049278	-0.16739
-9	0.33253	0.414144	0.899936	-0.04204	0.291262	0.235407	-0.18312	0.56868	0.236203	0.09693	-0.01952	-0.01075	-0.27857	0.029855	0.069819	-0.35086	-0.08587	0.218513	-0.05381	0.113976	0.112704	0.033395	0.445383	0.221657	0.004439	0.116514	0.326333	-0.01006	0.08892	0.320548	-0.03888	0.028102	0.123436	0.278243	0.185638	-0.08143	-0.17824	-0.17539	-0.01809	-0.13447	-0.26201	0.193276	0.039787	-0.05463	0.006435	0.112925	0.070047	0.098074	0.012133
DOR
log conc [M]	1 H-YGGFMRRV-NH2			2 H-KGGFMRRV-NH2			3 H-AGGFMRRV-NH2			4 H-FGGFMRRV-NH2			5 H-NGGFMRRV-NH2			6 H-LGGFMRRV-NH2			7 H-YAGFMRRV-NH2			8 H-YSGFMRRV-NH2			9 H-YGAFMRRV-NH2			10 H-YGSFMRRV-NH2			11 H-YGGYMRRV-NH2			12 H-YGGWMRRV-NH2			13 H-YGGLMRRV-NH2			14 H-YGGAMRRV-NH2			15 H-YGGFLRRV-NH2			16 H-YGGFARRV-NH2			17 H-YGGFKRRV-NH2
-5	100	100	100	0.202975	0.493601	0.683318	0.431079	0.112077	0.626098	4.05688	2.10418	3.73324	0.301627	0.027157	-0.16298	6.3572	2.53937	4.6632	65.4068	57.9023	60.6438	7.93397	4.61177	7.49996	64.5977	61.2307	69.5138	33.0767	22.0928	30.03	15.6394	6.91211	11.6784	85.324	78.1004	75.851	0.408759	0.20976	0.213292	-0.55421	-0.1605	0.105262	93.6856	84.4495	79.3026	23.8237	12.9805	19.6738	0.630437
-6	78.2432	73.8734	80.4295	0.176549	0.352569	0.321914	-0.01245	0.249947	0.500955	0.204534	0.71888	0.842644	-0.21319	-0.5178	-0.06948	0.279194	-0.07665	0.147124	16.0694	10.6618	17.8583	0.87858	0.487042	1.24337	24.2579	18.9328	29.209	2.91001	1.20568	3.37205	1.59362	0.233627	2.02625	45.28	32.1705	45.3213	-0.20363	-0.329	-0.07896	-0.47782	0.067266	0.194529	65.4053	55.9401	63.1679	1.79805	1.18323	0.95262	-0.18382
-7	25.2361	16.9078	32.064	-0.17215	0.067621	0.401514	-0.06133	0.002262	0.572009	-0.37692	0.640126	0.601095	0.113676	-0.03251	-0.29773	-0.20226	-0.37057	-0.054	0.459274	0.304834	0.577826	0.085368	-0.10921	-0.00249	1.2549	1.03896	2.36327	-0.23394	-0.16125	0.624511	-0.23027	0.081373	0.675998	3.54069	1.3149	4.09678	-0.50495	-0.3765	-0.16687	-0.18468	-0.44308	-0.15602	10.0045	5.98459	12.1357	-0.0707	-0.07882	0.219913	-0.49643
-8	1.68377	0.917092	3.20906	-0.09213	0.184509	0.347679	-0.15941	-0.05057	0.384083	-0.09089	0.024628	0.108583	0.17864	-0.06831	-0.25223	-0.47729	-0.69977	0.019338	-0.61113	-0.46505	-0.29984	0.026241	0.261051	0.054769	0.225029	0.316333	0.782674	0.09476	0.113262	0.200346	-0.20053	-0.03468	0.414883	0.109741	-0.00509	0.431319	-0.65756	-0.44403	-0.38289	-0.53018	-0.6028	-0.09354	0.120844	-0.01299	0.032706	0.07666	0.09548	0.220484	-0.25373
-9	0.15113	0.167794	0.889498	-0.31688	0.296931	0.62045	-0.11232	0.425595	0.458268	-0.37187	0.029331	0.365892	-0.11372	-0.21444	-0.02997	-0.68659	-0.47481	0.118483	-0.05243	-0.05717	-0.03462	-0.08131	0.083546	-0.00698	-0.26821	0.079555	0.799893	-0.3959	-0.26182	0.385268	-0.00526	0.19419	0.121593	0.371211	-0.16596	0.063104	-0.67773	-0.29837	-0.19319	-0.25236	-0.39633	0.1951	-0.27896	-0.16525	-0.31706	-0.06446	-0.20614	0.270998	-0.16308
KOR
	1 H-YGGFMRRV-NH2			2 H-KGGFMRRV-NH2			3 H-AGGFMRRV-NH2			4 H-FGGFMRRV-NH2			5 H-NGGFMRRV-NH2			6 H-LGGFMRRV-NH2			7 H-YAGFMRRV-NH2			8 H-YSGFMRRV-NH2			9 H-YGAFMRRV-NH2			10 H-YGSFMRRV-NH2			11 H-YGGYMRRV-NH2			12 H-YGGWMRRV-NH2			13 H-YGGLMRRV-NH2			14 H-YGGAMRRV-NH2			15 H-YGGFLRRV-NH2			16 H-YGGFARRV-NH2			17 H-YGGFKRRV-NH2
log conc [M]
-5	100	100	100	0.897238	1.58217	1.24881	0.016816	1.56025	1.008	6.32596	7.60433	6.47618	-0.34332	0.33816	0.505094	6.7588	8.1633	9.15056	3.78631	3.69056	3.19279	0.793169	0.540055	0.531946	52.2216	52.6233	58.3101	23.433	19.2986	23.6344	9.01644	6.84986	8.01961	23.0951	24.5593	24.1488	23.0628	19.9667	23.619	-0.37582	-1.08823	0.221959	92.2346	95.3052	98.575	79.5917	79.4612	73.0705	13.3703
-6	90.1978	96.6034	93.156	-0.15694	0.75667	0.826934	-0.65251	0.661481	0.370617	0.739044	0.774267	1.04753	-0.7762	0.466944	0.954084	0.889789	0.980163	1.36273	0.638118	1.22077	1.76349	0.253493	1.18254	-0.3784	44.5659	41.4032	46.5652	12.1486	11.0751	15.0395	3.66008	4.31736	2.87056	12.968	13.0224	12.5069	4.61961	3.93053	4.72768	-0.83576	-0.15858	0.674397	92.5432	96.0414	91.9361	48.5101	55.2428	46.351	7.45745
-7	59.1151	58.9774	64.4775	0.057048	0.890094	0.483845	-0.20666	1.03472	0.409322	-0.18076	0.5047	0.659398	-0.89702	-0.34432	0.192779	-0.80816	0.806903	-0.01113	-0.21216	0.022997	0.168686	-0.02637	1.00096	-0.70736	11.202	9.1971	13.7981	1.79935	2.32912	3.31873	0.737944	1.3054	0.712284	1.02872	1.81382	2.48488	-0.43102	-0.21377	0.121489	-0.65798	-0.81418	0.228683	71.9962	75.7351	74.3362	8.49726	7.1543	7.67096	1.31235
-8	11.6254	7.8467	16.852	0.088416	1.15502	0.145411	-0.65453	0.605808	0.014856	-0.74451	-0.02644	0.413244	-1.01696	-0.57581	0.187262	-1.33684	-0.80842	-0.22501	-0.35681	0.497341	0.679096	0.580882	0.371276	-0.68012	0.801498	1.67912	2.11524	0.747373	0.685158	0.059035	0.257831	-0.15842	0.896888	-0.79144	-1.12759	0.120627	0.202072	-0.31504	0.336696	-0.63733	0.037556	0.07175	19.8142	19.7277	23.4278	0.584339	0.58837	0.132825	-0.54731
-9	0.472161	1.07919	2.18701	0.04501	1.59721	0.270923	0.488851	0.103788	0.640132	-1.05059	0.904812	0.116662	-0.63494	-0.09075	0.13442	-0.7788	-0.65468	-0.27703	-0.40194	0.818262	0.34898	0.348165	0.709795	-0.45383	0.089611	-0.39695	0.890078	-0.49206	-0.4875	0.677846	-0.83488	0.342159	0.145799	-0.83343	-0.27297	-0.54482	-0.68215	-0.15858	-0.05842	-0.24378	-0.77195	0.040156	1.31839	1.72887	1.71457	0.188494	0.780027	-0.99846	-0.32984
ACKR3
	1 H-YGGFMRRV-NH2			2 H-KGGFMRRV-NH2			3 H-AGGFMRRV-NH2			4 H-FGGFMRRV-NH2			5 H-NGGFMRRV-NH2			6 H-LGGFMRRV-NH2			7 H-YAGFMRRV-NH2			8 H-YSGFMRRV-NH2			9 H-YGAFMRRV-NH2			10 H-YGSFMRRV-NH2			11 H-YGGYMRRV-NH2			12 H-YGGWMRRV-NH2			13 H-YGGLMRRV-NH2			14 H-YGGAMRRV-NH2			15 H-YGGFLRRV-NH2			16 H-YGGFARRV-NH2			17 H-YGGFKRRV-NH2
log conc [M]
-5	100	100	100	30.0385	23.0573	16.1246	36.2111	29.5143	28.2804	92.6542	83.7802	94.9187	14.6559	12.4181	12.4549	101.686	75.7439	88.4771	81.882	69.9972	92.0124	66.1685	50.2861	57.37	105.238	84.4755	113.823	95.2601	75.3363	90.9277	74.0905	59.4004	71.1944	78.6192	70.0517	95.4772	64.0469	36.7706	72.6643	69.0152	34.2352	61.2513	94.6825	62.2199	96.9351	68.9469	52.8767	66.0363	59.5328
-6	94.9384	74.8252	88.7101	2.86359	8.20116	2.29437	5.06626	5.24031	3.6836	87.2967	78.8093	92.8347	-2.17538	2.59211	3.42997	85.0001	51.3577	84.9636	58.2551	44.2073	57.4886	14.0172	7.84005	12.5474	93.3533	75.7293	89.0884	63.6031	52.751	50.4515	21.6838	13.6676	25.9025	72.2281	60.4824	85.9181	11.2954	2.63837	14.3435	13.5203	8.23359	14.169	60.7612	37.4803	61.9596	15.2558	12.4944	11.9253	10.3441
-7	56.3937	37.8442	56.0255	-3.02055	5.0043	-3.35811	-1.49414	4.57818	0.54918	80.322	69.9439	93.5851	-2.82503	4.18335	3.13891	27.9461	9.65588	28.4478	9.18036	6.90473	14.5676	-1.32272	2.3465	1.43058	26.037	16.9854	32.2182	11.6716	9.9798	7.2732	-0.95349	4.03995	5.7458	47.0797	38.9422	57.2629	-5.48603	-2.82811	4.55722	-2.24178	2.88896	4.92471	5.34489	0.141209	8.79611	0.388833	2.86251	1.55535	-2.89475
-8	7.32139	8.53044	14.873	5.91381	4.88184	1.7402	-0.92607	3.5938	-0.19291	44.967	32.4656	59.7206	-1.00768	-0.73757	1.84209	0.578951	-0.01104	5.31129	0.935641	-1.92794	1.12964	-3.18481	0.496046	0.638058	1.15536	5.64624	6.40378	0.035334	2.98376	-0.27253	-3.83531	0.087764	0.034652	2.68057	2.29608	13.3036	-4.34767	-2.2344	-0.41332	-4.06448	-2.39987	0.87908	-2.3498	-4.63162	-0.36084	-1.97657	-0.13849	1.35834	-4.22698
-9	2.7459	4.68341	1.64099	3.057	3.16911	-4.23741	-2.0219	5.306	-0.42854	0.79981	1.01673	13.9538	-1.37459	-0.88354	3.11353	-2.70796	-3.99505	0.157264	-3.7158	-0.30729	-1.11503	-0.59794	0.155647	-3.01191	-2.20996	4.4573	5.4669	-4.84325	2.02342	-2.46575	-3.08643	3.31576	-1.58577	-5.80465	-0.60543	2.09265	-3.59123	-0.83025	0.192645	-3.51317	-0.57421	3.62789	-2.96304	-4.75613	-2.48597	-0.07344	1.08545	1.85992	-5.49892
	HEATMAP		(blank = Peptide not active, no EC50 value determined)
		MOR	DOR	KOR	ACKR3
	YGGFMRRV	1	1	1	1
	KGGFMRRV
	AGGFMRRV
	FGGFMRRV				0.09
	NGGFMRRV
	LGGFMRRV				2.4
	YAGFMRRV	10.83	7.17		5.62
	YSGFMRRV
	YRGFMRRV				47.06
	YGAFMRRV	71.94	4.89	4.8	2.42
	YGSFMRRV				6.14
	YGGYMRRV				44.16
	YGGWMRRV	5.17	3.15		0.65
	YGGLMRRV
	YGGAMRRV
	YGGFLRRV	8.71	1.59	0.49	6.3
	YGGFARRV			10	53.82
	YGGFKRRV
	YGGFQRRV	41.39		4.32	34.27
	YGGFFRRV	3.59	4.07	2.96	14.12
	YGGFNRRV			7.75
	YGGFMARV	0.35	0.45	34.12	36.8
	YGGFMKRV	0.63	1.12	6.34	55.2
	YGGFMRAV	5.87	0.95	19.05
	YGGFMRKV	7.79	1.17	3.51
	YGGFMRRL	2.91	0.79	1.09	1.4
	YGGFMRRI	1.86	0.99	1.17	1.06
	YGGFMRRA	2.63	0.8	2.02	1.85
	YGGFMRRF	1.96	0.66	1.23	0.68
	YGGFMRRK	2.5	1.63	0.29	0.34
	YGGFMRRQ	1.81	0.8	0.96	1.02
	- GGFMRRV
	AYGGFMRRV	3.05	1.97	3.13	3.03
	YGGFMRRVA	1.72	0.84	0.88	0.67
	YGGFMRRVR	0.58	0.6	0.33	0.12
	yggfmrrv
	(YGGFMRRVC) 2	2.2	0.94	0.8	0.26
[truncated: 62 more columns]

## Sheet: fig 4a
Figure 4a
	MOR									DOR									KOR									NOP									ACKR3
	10 M			1 M			100 nM			10 M			1 M			100 nM			10 M			1 M			100 nM			10 M			1 M			100 nM			10 M			1 M			100 nM
DADLE	101.965	121.487	126.332	55.5354	86.974	67.6595	7.66404	28.2151	10.3245	108.724	146.599	105.851	118.728	149.387	106.646	100.473	130.164	99.5102	2.79137	2.39678	4.31743	1.46718	2.50348	1.45347	1.05313	0.219385	1.51094	1.83807	0.08482	4.60763	4.9087	1.73121	1.52331	4.22021	-0.12312	1.59977	5.71326	17.352	-2.03429	11.3657	0.346316	3.12588	6.93571	-11.0914	-5.89117
DAMGO	93.4322	123.392	124.471	73.0975	99.1149	77.6738	14.9611	41.9225	25.0484	23.1708	52.8401	45.9718	1.99574	5.09693	5.03956	0.546207	0.827692	0.183752	3.39349	2.24596	3.93426	2.15256	0.303205	0.406692	1.00836	-0.04255	0.06125	1.67405	0.380583	2.07147	3.64203	-0.1929	0.257924	2.30714	-1.52834	0.880388	5.21227	-4.02703	2.67462	5.48556	4.39518	2.29994	8.49146	-1.64505	-0.70409
DPDPE	1.08732	2.30336	0.610875	0.427314	0.186455	-0.13736	0.391314	0.445469	0.134422	95.8681	135.446	90.6911	97.9361	117.636	93.3413	64.9204	111.42	77.134	1.58385	1.65067	1.30426	1.2008	1.77888	0.130919	0.517525	-1.12229	-0.60234	2.07055	0.5757	1.67947	2.7588	-1.18463	5.40456	0.959193	0.362542	2.24162	3.77317	1.40875	-6.05801	6.18974	1.64546	4.51984	4.92714	10.0794	-2.06824
U50488	0.386983	0.866773	0.630168	0.409473	0.637286	-0.17636	0.265075	0.147155	0.438077	1.73299	4.72805	3.16686	0.507531	0.636151	0.467177	0.450406	0.040085	-0.42389	130.712	115.386	130.88	119.2	98.6799	115.275	70.2605	79.7302	64.1479	2.29626	-3.45626	2.83932	3.07619	-0.32298	1.78608	2.05483	0.500692	1.91316	29.5429	47.8103	36.5076	7.99383	3.91248	1.10595	5.41553	0.779571	-0.29546
Tianeptine	38.0471	87.4155	58.9009	2.78295	15.668	3.71243	0.275287	0.285214	0.338257	3.66663	20.5625	8.55577	0.520412	0.991994	1.02484	0.276011	0.096012	0.201907	1.20276	-0.6486	-0.50133	1.46791	0.414321	0.076345	1.73443	-0.53775	0.411336	2.25658	-0.15445	0.771618	1.44617	-0.79202	0.883618	3.56438	-0.14923	-1.20777	4.51845	13.5634	2.37032	4.84632	8.16098	1.03432	2.94983	-6.08082	1.71992
Methadone	78.8986	104.302	85.4699	35.1726	60.5017	48.9491	2.82543	6.68074	2.38373	20.4971	41.6314	28.9674	1.18532	3.84279	2.58058	0.293588	0.737282	0.496651	3.72319	2.46295	2.34	0.645402	-0.27995	0.650533	0.534775	-0.84739	-0.07228	2.45616	1.00676	0.36454	0.405691	-2.56945	2.84362	-0.03943	2.57863	2.36978	8.63074	7.92489	4.98229	-0.61475	-0.53194	1.28066	2.67162	7.56147	-5.39519
Morphine	19.2021	38.492	20.1123	11.1174	25.7109	14.2942	1.21101	3.91731	0.675884	6.14848	17.0038	9.88062	1.03082	2.72339	1.42915	0.088534	0.296825	0.201693	8.50217	8.05216	5.28351	2.26385	1.34461	1.79716	0.823208	-0.95878	-1.29903	0.536326	-0.26269	0.141616	-0.70567	2.27004	0.872849	-1.12611	0.035922	3.45316	6.53729	-3.05483	-2.67848	1.20903	0.00515	-3.39885	4.21018	5.89273	-0.62501
Fentanyl	69.6341	96.0696	72.9261	58.7637	76.0918	62.057	24.4381	59.6707	35.254	25.4098	64.5308	41.2751	3.78846	17.3961	10.9013	0.361447	0.48315	0.049409	3.64982	1.20151	1.85696	0.505444	0.958877	1.73446	0.093209	0.022517	-1.01804	1.17401	-0.68426	-0.23315	2.40246	-1.40159	5.75887	-1.81944	0.814969	4.05517	16.7075	22.7143	11.1613	3.92584	5.15168	-2.29635	1.20273	-3.16237	-2.14483
nor-Binaltrophimine	-97.6973	-96.8238	-98.9345	-83.7978	-78.7524	-88.4035	-24.9966	-22.5921	-40.3774	-98.7969	-98.9654	-98.9888	-98.4758	-97.4169	-99.3313	-81.5107	-77.5286	-84.4253	-98.0867	-98.5847	-101.059	-98.6727	-98.4567	-100.639	-99.253	-97.7819	-99.4629	-8.27752	-14.8889	-20.8068	13.4723	24.0692	17.2706	13.2975	23.1448	-11.7109	83.8457	87.0184	85.6853	12.1932	10.0226	16.8825	6.23006	7.45393	1.2819
Naltrindole	-99.6462	-98.7594	-99.8053	-94.8078	-92.1519	-96.7739	-64.3596	-61.1572	-71.3639	-99.7505	-100.256	-99.3425	-99.9913	-99.2904	-98.953	-98.7638	-99.3012	-99.4173	-96.9496	-97.1338	-96.2445	-85.7644	-81.3931	-91.8965	-31.3871	-20.5969	-24.9017	-64.8257	-75.1978	-84.7398	-3.40411	-12.5695	-15.7008	17.1352	-9.73388	-15.5	16.4593	16.5888	13.2533	3.439	5.46874	0.636879	7.79937	7.64738	1.28149
Levallorphan	-98.7172	-98.654	-99.7082	-98.253	-95.5728	-99.2326	-89.2905	-83.7003	-92.8292	-72.792	-64.9042	-63.0115	-67.9126	-66.037	-64.9063	-48.6722	-49.4812	-45.6651	-91.7966	-93.3651	-90.9464	-90.3623	-89.2703	-87.2226	-79.0502	-66.9071	-81.2861	-40.904	-46.0183	-75.6195	-1.30253	-11.4928	-1.52332	19.6254	-2.41306	-13.909	22.6938	-13.357	-3.62804	16.0831	-13.6882	7.33385	29.7947	-20.4867	-0.5025
Naloxone	-99.6547	-99.5106	-100.56	-98.9598	-97.3972	-100.042	-95.1454	-89.2802	-95.8419	-101.187	-100.837	-100.843	-99.0318	-99.0775	-98.9744	-77.248	-72.6424	-76.2157	-95.7109	-97.4327	-99.0494	-89.5423	-87.0448	-96.0189	-62.3444	-60.0056	-76.8972	-12.2192	-18.029	-24.3952	-6.43012	-5.28741	-5.4838	-22.6469	-14.0655	-8.77849	-9.25563	41.0347	-14.7104	-6.00101	-12.816	-2.53457	-16.5596	-16.7812	-9.5257
Buprenorphine	-91.4068	-87.5152	-92.5504	-96.3795	-91.2301	-96.9562	-95.541	-93.1499	-97.0666	-82.5969	-81.7749	-79.5332	-88.844	-80.6421	-89.3657	-85.1144	-80.7601	-85.2895	-94.8687	-98.1109	-95.5572	-98.9817	-98.3056	-101.038	-96.3535	-98.1571	-97.3838	-78.008	-92.3982	-81.898	-49.5151	-66.0281	-54.8772	-20.5292	-25.0467	-22.087	-0.02869	-32.6513	28.4783	19.7569	1.59207	-22.0153	-5.79241	26.4917	-14.8896

## Sheet: fig 4b,c,e,f
	Figure 4 b
		ACKR3
	log conc [M]	LIH383								CXCL12				Adrenorphin			LIH383 ctrl					CXCL11
	-5.52288	112.965	86.8953
	-6	110.013	85.8854	106.523	79.7271							100	100	91.5603	87.7574	108.473	1.08551	9.67712	2.1698
	-6.47756	102.72	71.8762	100.712	77.2565	83.1507	95.9669	86.9206	85.2772	100	100	91.78	102.927	93.7735	79.3074	108.026	1.58984	8.65986	-2.81138			63.4401	76.8717	75.1918	63.8393	81.9566
	-6.95468	106.468	73.4743	99.1064	73.5275	71.2244	91.6109	91.0192	89.6143	92.7766	89.4264	93.4538	95.4567	82.2253	76.8604	83.4284	-3.77927	-8.98452	9.35555	-2.82993	10.4058	57.0452	74.2187	77.4515	54.6948	106.983
	-7.4318	90.5536	73.1059	89.8505	74.0407	84.6189	94.0581	84.3218	80.516	89.0899	89.9034	84.5057	107.627	61.5052	57.4822	80.8258	-6.3703	-8.61966	-3.62148	-11.9837	10.6742	65.8552	54.3367	79.0913	58.6463	99.8471
	-7.91009	92.9143	64.0327	75.2456	73.1761	75.8601	87.0836	79.6256	78.0417	92.6878	92.7061	87.9459	91.5421	36.6097	28.2448	54.733	-10.2037	3.65085	4.20123	-3.31847	0.554906	62.9059	56.4941	75.1954	66.9174	105.703
	-8.3851	83.1546	64.8148	50.4913	63.5179	54.2746	79.9322	75.133	74.0361	66.0006	76.9166	73.1483	79.2529	12.2035	12.7428	30.7996	-4.28653	2.32439	-12.2929	-2.13578	8.68582	68.8857	48.5573	70.9325	46.0944	74.6439
	-8.86328	69.0257	50.691	42.4036	53.53	46.1028	63.7879	57.0848	61.566	29.2384	62.2208	58.6127	57.4222	6.43583	6.78292	19.6267	-6.43081	-10.4872	6.06724	8.87321	-6.77962	49.839	29.8924	45.9743	67.9671	50.1137
	-9.34008	59.6012	19.6968	33.0855	42.1608	33.3747	49.612	49.5509	47.1145	5.66268	36.9719	35.3898	43.7369	3.03267	-1.2244	9.85258	-6.33618	-6.1569	-5.40091	2.97216	8.0076	38.9448	11.427	18.3073	50.3258	36.6623
	-9.81816	44.9632	10.764	21.7363	39.8615	22.596	19.4133	22.9161	35.4019	3.39641	9.59807	20.2021	26.5684	0.651882	-4.349	8.62729	-4.8418	1.23293	-5.77195	-9.06645	15.9523	23.7285	5.91491	17.2476	49.8466	9.67361
	-10.2941	33.2555	0.803303	12.8105	28.9752	14.133	8.91529	12.9592	7.54195	0.922733	1.1473	13.8225	17.977	2.53373	-2.85706	5.10957	-8.781	-1.10306	0.057975	1.44163	13.3409	11.8759	3.85157	9.22404	42.5186
	-10.7721			5.84415	21.97	14.8305	5.66268	6.43595	0.280516	0.165651	-1.40597	8.05381	17.0612	-0.58105	0.735674	5.97969		8.09248	-6.27594	10.9216	16.9169	6.67683	6.66716	7.34587	17.557
	-11.248						7.96063	5.13894	-0.08219	1.61887	-2.37187									-8.62739	20.9837	2.62215	6.07669	5.07894	19.0133
																				-1.58387	9.52332	0	0	0
	Figure 4 c
	log conc [M]	ACKR3									DOR			MOR			KOR			NOP
	-5.52288	112.965	86.8953								1.01089	0.523236	0.718565	1.22392	0.96556	0.488821	11.0392	10.5038	9.2045	1.77848	0.479562	-1.35397
	-6	110.013	85.8854	106.523	79.7271						0.373564	0.146588	0.378605	0.576312	0.257001	0.55787	5.21745	6.47827	3.93272	-0.17736	0.797288	-2.9627
	-6.47756	102.72	71.8762	100.712	77.2565	83.1507	95.9669	86.9206	85.2772	100	-0.02422	0.06319	0.229782	0.470713	0.292678	0.413741	0.97954	0.684972	1.92696	0.576095	0.295983	-2.62118
	-6.95468	106.468	73.4743	99.1064	73.5275	71.2244	91.6109	91.0192	89.6143	92.7766	0.135447	-0.07018	-0.25483	0.072141	0.049935	0.251517	-0.60796	0.551091	0.909754	-1.30352	0.288599	-2.21751
	-7.4318	90.5536	73.1059	89.8505	74.0407	84.6189	94.0581	84.3218	80.516	89.0899	0.025345	-0.34976	-0.98987	0.145102	0.137758	0.219809	-1.51996	-0.36283	0.415475	-1.50488	-1.61119	-2.05588
	-7.91009	92.9143	64.0327	75.2456	73.1761	75.8601	87.0836	79.6256	78.0417	92.6878	-0.24803	0.157365	-0.4936	0.199972	0.408125	0.390237	-1.43612	-1.18478	0.414378	-1.15371	-1.93363	-3.81865
	-8.3851	83.1546	64.8148	50.4913	63.5179	54.2746	79.9322	75.133	74.0361	66.0006	-0.07108	-0.30812		0.039901	-0.13013		-2.02539	-0.32353		-1.9751		-2.00358
	-8.86328	69.0257	50.691	42.4036	53.53	46.1028	63.7879	57.0848	61.566	29.2384	0.006416	-0.28413		0.423725	-0.05551		-1.31375	-0.58043		-0.69211
	-9.34008	59.6012	19.6968	33.0855	42.1608	33.3747	49.612	49.5509	47.1145	5.66268	0.040314	0.15101		-0.09076	0.059902		-2.16041	-1.76957		-0.8213
	-9.81816	44.9632	10.764	21.7363	39.8615	22.596	19.4133	22.9161	35.4019	3.39641	0.236021	0.109197		0.09765	0.124094		-0.05692	-0.35395		-2.05072
	-10.2941	33.2555	0.803303	12.8105	28.9752	14.133	8.91529	12.9592	7.54195	0.922733	-0.13837			-0.12604	0.22238					-2.22174
	-10.7721			5.84415	21.97	14.8305	5.66268	6.43595	0.280516	0.165651
	-11.248						7.96063	5.13894	-0.08219	1.61887
	Figure 4 e
		LIH383				LIH383 inverse				CXCL12
	log conc [M]
	-5.52288				82.9422			7.60097	23.3266
	-6	95.2136			86.5478			17.9435	-0.07674				94.6508
	-6.47756	105.827	106.007	83.1507	76.5744	-2.9023	-0.4701	-1.70265	4.70966	100	100	100	101.292
	-6.95468	85.0387	101.603	71.2244	72.2991	-5.99004	-1.66817	-4.81954	9.78029	94.8587	96.7888	79.5478	72.6068
	-7.4318	64.343	103.402	84.6189	68.0998	-6.79715	-3.85191	5.78731	-3.09809	86.127	78.8549	82.0219	60.9755
	-7.91009	51.9042	89.7503	75.8601	75.2893	-6.03055	-1.39336	1.57715	10.7211	61.3811	70.8565	77.7832	68.3279
	-8.3851	38.8026	62.4667	54.2746	59.4514	-4.28432	-2.87472	2.47855	-1.55189	46.7169	47.8092	64.6068	61.1493
	-8.86328	36.3359	44.3083	46.1028	45.2462	-7.6113	-3.83193	-3.03122	-12.8244	26.5288	34.5702	41.6266	67.6654
	-9.34008	27.3464	29.9282	33.3747	39.7727	-6.6393	-3.21092	-4.97882	2.70585	12.1846	18.2546	22.2351	58.8831
	-9.81816	17.7128	26.8648	22.596	44.8046	-5.87141	-5.46144	3.73472	-3.84561	8.60365	17.8281	13.1095	24.1375
	-10.2941	12.0519	16.4623	14.133	48.0554	-1.68276	-3.23803	0.28478	4.78072	1.92902	10.291	5.33012	18.2078
	-10.7721	6.06081	10.5969	14.8305		-1.80663	-5.04274			2.65006	9.12167	4.63279	11.1559
	-11.248		1.49001			-4.99571				0.105627	4.39133
	Figure 4 f
	log conc [M]	U87 CXCR4			U87 ACKR3
	-6.95468	-224	10	432	9268	10390	9623
	-7.4318	25	-150	98	8388	9070	8018
	-7.91009	17	-132	6	6989	7121	6201
	-8.38616	41	-44	1	4203	3756	3291
	-8.86328	44	-10	-5	1708	1467	1168
	-9.34008	36	-5	-6	577	458	371
	-9.81816	38	-10	0	195	127	110
	-10.2941	39	-10	50	48	41	34

## Sheet: fig 4d
figure 4d
		LIH383 3uM
	CCR1	1.0443	0.96864	0.906431
	CCR2A	0.975298	1.09487	1.12505
	CCR2B	1.0323	0.906708	1.01747
	CCR3	1.08763	0.945779	1.06344
	CCR4	0.938787	0.999234	1.06618
	CCR5	0.78996	1.04122	0.956682
	CCR6	0.928441	0.959547	1.06759
	CCR7	0.931075	0.980437	0.977479
	CCR8	0.893271	0.932457	1.07126
	CCR9	0.960466	0.966436	1.02937
	CCR10	1.01244	0.962433	0.987007
	CXCR1	0.831459	0.798248	1.00784
	CXCR2	0.912825	0.92423	1.02604
	CXCR3A	1.0474	1.09993	0.99583
	CXCR3B	0.886461	1.01047	1.20457
	CXCR4	0.972044	1.04077	1.0909
	CXCR5	1.05541	1.05507	0.958193
	CXCR6	0.968352	0.973633	0.9865
	CXCR8	0.995217	1.05834	1.01282
	XCL1	0.897772	0.887669	0.990158
	CX3CR1	1.07538	0.920856	0.991464
	ACKR1	0.852709	1.04208	1.18526
	ACKR2	0.992535	0.924992	1.053
	ACKR3	3.29841	3.3287	2.86683
	ACKR4	0.964092	1.13496	1.07194

## Sheet: fig 5a-d
	Figure 5 a																	Summary AUC bar graphs (figure 5a -d)
																							Dynorphin A				Adrenorphin
																		CXCL12					U87	U87.ACKR3	U87.KOR		U87	U87.ACKR3	U87.KOR			Nociceptin 1-13
																		U87	U87.ACKR3	U87.CXCR4			-96214	-37006	204054		-106776	-30482	236809			U87	U87.ACKR3	U87.NOP
																		-43599	-58859	91256			-101715	-64685	285662		-84439	-73472	302200			-9517	-4178	314724
																		-27839	-16487	170200			-1044	-50471	104027		-3379	-53055	111473			0	0	264808
																		-24082	-41770	147586			-172023	-181047	130873		-99672	-99655	170595			-17384	-39327	317953
																							-154425	-90105	135605		-156523	-17893	123506			-413.1	0	241215
Timecourse
	U87																			ACKR3																		CXCR4
time (s)	buffer									CXCL12 (100nm)									time (s)	buffer										CXCL12 (100nm)							time (s)	buffer										CXCL12 (100nm)
15	-0.42	-0.03	-0.08	0.16	-0.05	0.04	0.22	0.02	0.14		-0.36	-0.24	-0.4						15	0.16	-0.25	-0.2	-0.03	0.19	0.07	-0.06	0.09	0.03		-0.47	-0.23	-0.61					15	0.0844444	-0.155556	-0.0655556	0.314444	0.144444	-0.365556	-0.0155556	-0.245556	0.304444		-0.135556	0.0944444
32	-0.631111	-0.361111	0.268889	0.268889	0.0388889	0.168889	0.148889	-0.361111	0.458889		-0.371111	-0.411111	-0.421111						32	0.0655556	-0.304444	0.0355556	0.0355556	0.0755556	0.135556	-0.164444	0.175556	-0.0544444		-0.364444	0.135556	-0.434444					32	-0.0477778	-0.0277778	0.0722222	0.472222	-0.0277778	-0.567778	0.282222	-0.197778	0.0422222		-0.157778	0.182222
49	-0.884444	-0.334444	-0.364444	0.325556	0.315556	-0.194444	0.135556	-0.254444	1.25556		-0.784444	-0.614444	-0.304444						49	-0.193333	-0.233333	-0.433333	0.596667	0.426667	-0.103333	-0.413333	0.226667	0.126667		-0.623333	-0.00333333	-0.663333					49	-0.202222	0.147778	-0.412222	0.557778	0.407778	-0.792222	0.397778	-0.472222	0.367778		0.0677778	0.757778
67	-1.37556	-0.495556	-0.155556	0.994444	0.244444	0.0244444	-0.155556	-0.325556	1.24444		-1.04556	-0.875556	-0.875556						67	-0.45	-0.29	-0.14	0.84	0.76	0.09	-1.11	0.25	0.05		-0.67	-0.28	-0.65					67	-0.632222	0.167778	-0.222222	1.04778	0.717778	-0.712222	0.157778	-0.962222	0.437778		-0.572222	1.01778
84	-1.83333	-0.373333	-0.383333	1.00667	0.536667	0.436667	-0.00333333	-0.493333	1.10667		-0.983333	-0.753333	-0.533333						84	-0.495556	-0.135556	-0.0755556	0.984444	0.724444	0.324444	-1.63556	0.0844444	0.224444		-0.865556	-0.275556	-0.275556					84	-0.741111	0.248889	-0.0611111	1.49889	0.728889	-0.801111	-0.0811111	-1.14111	0.348889		-0.211111	0.898889
102	-1.83667	-0.316667	-0.196667	0.913333	0.913333	0.333333	-0.256667	-0.596667	1.04333		-1.46667	-0.896667	-0.536667						102	-0.361111	-0.281111	-0.141111	1.04889	0.738889	0.578889	-1.95111	0.218889	0.148889		-1.16111	-0.571111	-0.711111					102	-0.712222	0.237778	0.00777778	1.40778	1.24778	-0.792222	-0.312222	-1.58222	0.497778		-0.262222	0.767778
123	-2.29444	-0.144444	-0.724444	0.945556	0.915556	0.335556	0.275556	-0.604444	1.29556		-2.05444	-1.08444	-0.524444						123	-0.635556	-0.465556	0.244444	0.814444	0.854444	0.484444	-2.38556	0.304444	0.784444		-1.36556	-0.795556	-0.895556					123	-0.644444	0.425556	-0.154444	1.40556	1.42556	-0.954444	-0.464444	-1.73444	0.695556		-0.504444	1.34556
140	-2.89889	-0.388889	-0.958889	1.23111	0.871111	0.601111	-0.238889	-0.188889	1.97111		-2.26889	-1.51889	-0.148889						140	-0.847778	-0.437778	-0.0277778	1.17222	1.06222	0.732222	-2.40778	0.0822222	0.672222		-1.52778	-0.937778	-0.827778					140	-1.03	0.93	0.07	1.86	1.14	-1.24	-0.51	-2.34	1.12		-0.54	1.42
157	-2.68333	-0.193333	-0.903333	1.58667	0.826667	0.186667	-0.183333	-0.723333	2.08667		-2.34333	-1.91333	-0.393333						157	-0.963333	0.0466667	-0.373333	1.57667	1.13667	0.666667	-2.87333	-0.133333	0.916667		-1.66333	-0.703333	-0.913333					157	-1.04333	1.16667	-0.183333	2.05667	1.34667	-1.09333	-0.313333	-3.16333	1.22667		-0.663333	1.52667
175	-3.10222	0.127778	-1.14222	1.59778	0.617778	0.287778	-0.152222	-0.452222	2.21778		-2.63222	-2.22222	-0.342222						175	-0.953333	-0.143333	-0.263333	1.53667	1.31667	0.776667	-3.59333	0.116667	1.20667		-1.97333	-0.543333	-0.803333					175	-1.47	1.04	-0.03	2.09	1.57	-1.41	0.25	-3.33	1.29		-0.95	1.63
192	-3.63667	-0.146667	-0.916667	1.86333	0.823333	0.373333	-0.426667	-0.336667	2.40333		-2.68667	-2.65667	-0.706667						192	-1.22889	-0.278889	-0.448889	2.32111	1.32111	0.821111	-3.66889	0.271111	0.891111		-2.32889	-0.568889	-1.31889					192	-1.86333	0.816667	-0.143333	2.71667	1.81667	-1.25333	0.436667	-3.79333	1.26667		-1.20333	1.09667
209	-3.83889	-0.168889	-1.43889	1.80111	1.15111	0.351111	-0.108889	-0.438889	2.69111		-2.82889	-2.69889	-0.328889						209	-1.18111	-0.301111	-0.411111	1.96889	1.36889	0.998889	-4.17111	0.368889	1.35889		-2.18111	-0.521111	-1.19111					209	-2.02	1.07	-0.68	2.77	1.59	-1.23	0.68	-3.75	1.57		-1.33	1.09
227	-3.90444	-0.384444	-1.62444	2.18556	0.945556	0.155556	-0.0744444	-0.344444	3.04556		-3.18444	-2.96444	-0.514444						227	-1.23	-0.88	-0.81	2.72	1.64	1.07	-4.61	0.13	1.97		-2.75	-1.32	-1.3					227	-1.82778	0.832222	-0.477778	3.11222	1.63222	-1.40778	0.0222222	-3.94778	2.06222		-1.38778	0.832222
244	-4.25778	-0.367778	-1.51778	2.09222	1.24222	0.432222	-0.187778	-0.517778	3.08222		-2.48778	-2.85778	-0.387778						244	-1.35889	-0.728889	-0.638889	2.59111	1.71111	1.39111	-5.05889	0.311111	1.78111		-2.76889	-1.22889	-1.23889					244	-1.78667	0.983333	-0.506667	3.46333	1.89333	-1.62667	-0.176667	-4.30667	2.06333		-1.76667	1.08333
261	-4.99444	-0.394444	-1.75444	2.19556	1.04556	0.775556	-0.0244444	-0.304444	3.45556		-2.74444	-3.70444	-0.794444						261	-1.24778	-1.00778	-0.627778	2.65222	1.34222	1.17222	-4.92778	0.412222	2.23222		-3.23778	-1.95778	-0.887778					261	-1.60444	1.14556	-0.344444	3.47556	1.58556	-1.57444	-0.114444	-4.59444	2.02556		-1.84444	1.37556
279	-5.05111	-0.341111	-2.16111	2.30889	1.37889	0.928889	-0.281111	-0.371111	3.58889		-2.25111	-3.52111	-0.871111						279	-1.46667	-0.976667	-0.836667	2.84333	1.36333	1.23333	-4.84667	0.393333	2.29333		-3.18667	-1.89667	-1.09667					279	-1.64222	0.797778	-0.572222	3.35778	1.85778	-1.65222	0.117778	-4.57222	2.30778		-1.81222	1.20778
296	-5.55	-0.47	-1.91	2.53	1.49	0.84	-0.31	-0.56	3.94		-2.56	-3.74	-0.35						296	-1.40778	-0.807778	-0.427778	3.27222	1.72222	1.46222	-5.77778	-0.0577778	2.02222		-3.33778	-2.03778	-1.28778					296	-1.94111	1.04889	-0.111111	3.72889	1.91889	-1.67111	-0.431111	-5.04111	2.49889		-2.11111	1.14889
314	-5.50667	-0.106667	-2.19667	2.84333	1.45333	0.743333	-0.476667	-0.626667	3.87333		-2.86667	-4.05667	-0.366667						314	-1.63889	-0.818889	-0.638889	3.22111	1.90111	1.40111	-5.69889	0.101111	2.17111		-3.28889	-1.41889	-1.39889					314	-1.86444	0.985556	-0.304444	4.24556	2.14556	-2.09444	-0.564444	-5.12444	2.57556		-2.23444	1.20556
332	-6.04889	-0.388889	-2.42889	2.90111	1.59111	0.831111	-0.248889	-0.568889	4.36111		-3.15889	-4.44889	-0.508889						332	-1.87222	-0.932222	-0.672222	3.44778	2.21778	1.42778	-6.49222	0.127778	2.74778		-3.47222	-1.66222	-1.40222					332	-2.11333	1.24667	-0.0833333	4.65667	1.81667	-1.99333	-0.803333	-5.50333	2.77667		-2.13333	0.826667
424	-15.15	-6.41	-15.51	1.55	19.72	9.43	-5.48	3.19	8.66		-16.92	-31.3	-31.3						424	-22.4489	-18.2289	-27.4289	13.1411	23.0111	18.8411	-19.7189	7.38111	25.4511		-9.37889	-30.8289	-23.1189					424	-13.2289	-1.41889	-11.0689	19.1411	17.4411	-2.57889	-21.3089	-6.57889	19.6011		30.7811	22.8611
439	-14.81	1.64	-12.57	-6.41	18.96	11.12	-7.04	3.6	5.51		-15.64	-28.51	-37.22						439	-21.99	-18.67	-28.87	5.01	26.5	25.36	-20.16	9.31	23.51		-6.14	-34.56	-24.26					439	-12.5178	2.56222	-9.63778	16.3422	20.1622	-1.00778	-27.3378	-8.79778	20.2322		49.8622	37.1322
457	-11.5922	16.0578	-6.49222	-17.6222	11.6578	9.54778	-6.05222	4.96778	-0.472222		-11.8622	-15.0522	-39.1722						457	-18.1778	-15.6078	-23.1578	-7.64778	23.9022	28.8222	-19.6378	11.8022	19.7022		-3.26778	-33.5778	-21.7278					457	-9.49667	8.11333	-4.62667	7.45333	19.7633	0.203333	-30.4967	-11.1667	20.2533		66.3833	50.0333
474	-7.26333	29.1967	0.706667	-26.6733	3.36667	4.83667	-3.54333	6.51667	-7.14333		-7.96333	0.106667	-39.1833						474	-13.2456	-11.8656	-13.5556	-18.5356	16.3644	29.9544	-19.3056	13.6344	16.5544		-0.575556	-29.7356	-17.2656					474	-6.27667	13.2633	0.873333	-2.79667	17.0933	1.43333	-31.0867	-13.1667	20.6633		74.0833	56.2333
490	-3.68667	37.9633	6.22333	-31.3067	-2.90667	-0.336667	-0.576667	7.76333	-13.1367		-5.86667	9.84333	-40.3967						490	-9.57556	-8.56556	-5.49556	-24.8256	8.52444	29.6444	-18.7756	14.9544	14.1144		0.934444	-26.5256	-13.2156					490	-3.85444	16.9456	4.85556	-9.33444	13.1956	3.16556	-30.7944	-15.6144	21.4356		76.0056	57.6556
507	-1.05333	43.8667	10.7967	-33.9633	-6.11333	-5.44333	1.22667	7.42667	-16.7433		-6.45333	17.4067	-43.8033						507	-6.38	-5.83	0.01	-28.42	2.79	28.22	-18.16	17.3	10.47		1.95	-23.7	-9.28					507	-2.06889	19.9311	8.15111	-12.7689	9.47111	5.01111	-32.1689	-17.9389	22.3811		75.6911	57.2611
525	-0.125556	49.1744	13.9044	-35.6356	-7.63556	-8.52556	1.51444	6.49444	-19.1656		-8.11556	23.2344	-48.6556						525	-3.63111	-3.78111	5.06889	-29.9511	-0.911111	26.3689	-18.0311	18.6989	6.16889		2.45889	-21.0611	-4.86111					525	-0.27	22.26	10.47	-13.87	6.78	7.05	-34.27	-21.1	22.95		75.07	56.5
542	-0.117778	53.3522	16.4622	-36.0478	-8.22778	-10.4178	0.492222	4.85222	-20.3478		-10.5778	28.6922	-53.6578						542	-1.97222	-2.57222	9.41778	-30.3322	-2.19222	24.6278	-18.8422	19.1978	2.66778		2.56778	-18.9322	-0.352222					542	1.29556	23.8656	12.0656	-13.3044	5.20556	9.06556	-37.2644	-24.0044	23.0756		74.5756	56.1056
560	-0.761111	57.9589	17.9289	-36.6111	-8.34111	-11.3111	-1.38111	3.69889	-21.1811		-13.2411	34.3489	-57.9011						560	-0.787778	-2.73778	13.6622	-30.1778	-2.70778	23.7822	-19.8678	18.8622	-0.0277778		2.04222	-16.3278	2.78222					560	2.66444	24.6544	13.1944	-13.1756	4.82444	10.5244	-39.9756	-25.9356	23.2244		74.8844	56.2144
577	-1.34222	61.3178	18.6278	-36.1222	-8.71222	-11.6422	-2.72222	2.17778	-21.5822		-15.4822	39.2378	-60.7422						577	-0.103333	-3.78333	18.0567	-30.3033	-3.76333	23.2467	-21.2333	18.7667	-0.883333		1.60667	-15.2533	4.12667					577	4.33333	24.6033	14.1133	-12.6367	4.19333	11.4133	-42.0967	-27.1867	23.2633		75.2433	56.1233
594	-1.99222	64.0278	19.2378	-36.0022	-8.37222	-11.5222	-4.27222	1.30778	-22.4122		-16.5522	43.2578	-63.3522						594	-0.751111	-4.30111	21.0689	-29.7411	-4.31111	23.0089	-22.9011	19.3189	-1.39111		0.718889	-15.4911	4.50889					594	5.56111	24.3611	14.3611	-12.5289	4.44111	11.7011	-43.1289	-28.1189	23.3511		75.1211	56.0911
612	-3.24778	66.2122	19.4422	-35.5478	-8.32778	-11.7278	-4.57778	0.172222	-22.3978		-17.8478	45.9122	-65.5678						612	-1.22222	-5.01222	23.5078	-29.6422	-5.06222	22.4178	-23.5722	19.6078	-1.02222		0.337778	-16.2722	4.06778					612	6.84556	23.6256	14.2156	-11.8344	4.36556	11.9056	-43.9644	-28.8044	23.6456		74.9156	55.7456
629	-4.04667	68.1633	19.3033	-35.6067	-8.05667	-12.0267	-4.57667	-0.236667	-22.9167		-18.7767	48.1433	-68.0667						629	-1.74556	-5.31556	25.0844	-29.1856	-5.67556	21.7244	-23.8656	20.5444	-1.56556		0.324444	-17.3256	3.52444					629	7.35333	22.2733	13.1933	-10.9767	4.48333	12.4433	-43.7267	-29.2267	24.1833		74.5533	55.5633
647	-4.91333	69.4967	18.9067	-34.7033	-8.11333	-12.3233	-4.67333	-0.863333	-22.8133		-19.8833	49.2967	-69.4833						647	-2.12444	-5.90444	25.6856	-28.0044	-6.20444	21.5756	-24.5344	20.8656	-1.35444		0.365556	-19.1644	2.58556					647	8.14222	21.1522	12.0322	-9.63778	4.27222	12.3622	-43.7778	-29.0878	24.5422		74.8622	55.3522
664	-5.92111	70.3389	18.4789	-34.4511	-7.41111	-12.3511	-5.09111	-1.12111	-22.4711		-20.4811	51.0489	-70.9511						664	-2.52111	-5.91111	26.5189	-27.4011	-6.34111	21.5089	-25.2811	21.0989	-1.67111		0.348889	-19.8111	2.06889					664	8.48444	20.2744	11.2044	-8.18556	4.39444	12.6944	-43.5856	-29.2656	23.9844		75.4044	55.3044
681	-6.51444	70.8556	17.3256	-33.4044	-6.56444	-12.3444	-5.64444	-1.65444	-22.0544		-20.8844	52.9156	-72.1544						681	-3.44333	-6.32333	26.8967	-26.5033	-5.88333	21.8767	-26.4633	21.6467	-1.80333		-0.503333	-19.5833	1.46667					681	8.61556	19.6256	10.4856	-7.28444	4.76556	13.0456	-43.7644	-29.3644	23.8756		75.8756	55.4156
699	-7.47111	71.1789	16.1789	-33.0011	-5.61111	-12.1611	-5.89111	-1.64111	-21.5811		-21.3611	54.1389	-73.0611						699	-4.31667	-7.13667	28.1633	-26.1267	-5.68667	21.6033	-27.4867	22.4233	-1.43667		-0.316667	-19.6867	0.893333					699	8.52222	19.0722	9.45222	-6.38778	5.20222	13.7022	-44.3678	-28.9778	23.7822		76.3022	54.9122
716	-8.42778	71.7122	15.8322	-32.5478	-4.99778	-11.8278	-6.16778	-2.09778	-21.4778		-22.1978	55.6722	-74.0378						716	-5.50222	-8.19222	29.3878	-24.6022	-5.53222	21.0878	-28.2722	23.1478	-1.52222		-0.702222	-20.8822	0.217778					716	8.88667	18.4167	9.08667	-5.13333	5.32667	13.9367	-44.6833	-28.7133	22.8767		76.8767	55.5967
733	-9.18333	72.7767	15.6567	-32.1633	-4.53333	-11.6133	-6.75333	-2.57333	-21.6133		-22.6633	56.4067	-74.5733						733	-5.82556	-8.81556	29.8344	-24.1856	-5.36556	21.6344	-29.2856	23.6144	-1.60556		-0.735556	-22.2956	-0.385556					733	9.20556	17.4756	8.59556	-5.10444	5.58556	14.0856	-44.5644	-28.2444	22.9656		77.1256	56.5556
751	-9.74111	72.4589	15.4389	-31.6111	-4.17111	-11.7911	-6.16111	-3.04111	-21.3811		-22.7211	57.1789	-75.7211						751	-6.52333	-9.62333	29.8367	-23.8133	-4.61333	21.6567	-29.9133	24.4867	-1.49333		-1.11333	-24.4533	-1.61333					751	8.95556	16.8156	7.44556	-3.82444	6.06556	14.0256	-44.1044	-27.7244	22.3456		77.2756	56.1956
768	-10.3744	72.5756	14.9556	-31.5644	-3.52444	-11.6144	-6.07444	-3.24444	-21.1344		-22.5744	56.8756	-75.9144						768	-7.04111	-9.88111	29.0589	-23.0411	-4.45111	21.9689	-30.1611	25.0089	-1.46111		-1.35111	-25.4711	-2.30111					768	9.41222	16.4322	7.11222	-3.55778	6.09222	13.5622	-43.8478	-27.1678	21.9622		77.0422	55.3522
786	-10.6078	72.2922	13.9222	-30.5578	-3.17778	-11.5278	-5.73778	-3.76778	-20.8378		-22.9678	56.4822	-76.5078						786	-7.02222	-10.4222	28.1578	-22.3122	-3.96222	22.6778	-31.0522	25.2978	-1.36222		-1.74222	-26.3722	-3.16222					786	9.40889	15.7889	5.98889	-2.86111	7.18889	13.7689	-43.8711	-26.8711	21.4589		77.0489	54.9489
803	-11.0244	72.0856	12.4856	-30.0844	-2.91444	-11.4144	-5.22444	-3.28444	-20.6244		-23.4444	55.5956	-76.8744						803	-7.80778	-10.5278	27.9822	-21.3378	-3.96778	22.7422	-31.3178	25.6522	-1.41778		-1.74778	-26.5078	-3.99778					803	9.46222	15.6222	5.26222	-2.26778	7.04222	14.1522	-43.8578	-26.6778	21.2622		76.6522	55.9222
820	-11.3767	72.1133	11.9533	-29.9167	-2.23667	-10.9067	-5.43667	-3.79667	-20.3967		-23.0067	56.0633	-77.0567						820	-8.02889	-10.7589	28.5711	-21.0889	-3.39889	23.1611	-32.0989	25.1111	-1.46889		-1.29889	-26.3289	-4.39889					820	9.49222	15.1822	4.70222	-1.78778	7.15222	14.8722	-43.6678	-26.7278	20.7822		76.7322	55.8622
838	-12.0044	72.2356	11.9656	-29.6744	-2.16444	-11.0144	-4.88444	-3.84444	-20.6144		-22.5244	55.9956	-76.9344						838	-8.76889	-10.9589	29.9811	-20.7289	-3.19889	23.5211	-32.4689	24.2911	-1.66889		-1.28889	-26.2789	-5.11889					838	9.82889	14.8989	4.22889	-1.14111	7.08889	14.7889	-43.4011	-26.9211	20.6289		76.5089	55.7489
855	-12.2578	72.6322	11.6422	-29.4378	-1.60778	-10.9478	-5.12778	-4.20778	-20.6878		-21.8578	55.7522	-77.0478						855	-8.52444	-11.1244	30.2456	-20.0044	-3.11444	23.5956	-33.2844	23.9856	-1.77444		-1.03444	-27.0544	-5.26444					855	10.2622	14.8922	3.85222	-0.597778	7.75222	14.5922	-44.1078	-27.5178	20.8722		76.7822	55.2722
873	-12.5733	72.2967	11.1767	-29.2233	-1.19333	-10.4633	-5.22333	-4.07333	-20.7233		-22.0233	55.3267	-77.1133						873	-8.72667	-11.3967	29.5833	-19.4667	-2.66667	24.3333	-33.4067	23.5133	-1.76667		-1.28667	-27.9767	-5.87667					873	11.2489	14.5889	3.85889	-0.431111	8.30889	14.1089	-44.0111	-27.9811	20.3089		76.8689	55.5889
890	-12.6422	71.6478	10.9778	-28.9622	-0.872222	-10.5922	-4.90222	-4.32222	-20.3322		-21.4322	55.1878	-77.1622						890	-9.13444	-11.2944	28.3656	-19.1544	-2.34444	25.2556	-33.8044	23.7756	-1.66444		-1.16444	-28.2044	-5.79444					890	11.7756	14.3956	3.83556	0.145556	8.50556	13.6056	-44.5444	-28.0244	20.3056		76.7356	55.9556
908	-13.1056	71.1444	10.4544	-28.1856	-0.785556	-10.1756	-4.96556	-4.21556	-20.1656		-20.7756	55.1844	-76.9356						908	-9.09667	-11.8367	27.5233	-19.1367	-2.14667	25.7233	-33.9267	24.2733	-1.37667		-0.666667	-27.8467	-6.26667					908	12.2489	14.5689	3.37889	0.568889	8.68889	13.6689	-45.0011	-28.3211	20.1989		77.3889	55.9189
925	-12.9833	71.1667	10.1767	-28.0333	-0.333333	-10.2233	-5.26333	-4.54333	-19.9633		-20.3233	54.7067	-76.7233						925	-9.09444	-11.7244	27.8456	-19.0544	-1.79444	26.0656	-34.2244	23.6756	-1.69444		-0.934444	-27.6944	-5.84444					925	12.1167	14.4567	3.36667	1.12667	9.13667	13.5467	-45.0233	-28.7433	20.0167		77.0167	55.4367
942	-13.3967	71.0333	9.62333	-27.5367	0.263333	-9.92667	-5.31667	-4.70667	-20.0367		-19.7467	53.5333	-76.7067						942	-8.89778	-11.7978	28.2322	-18.6278	-1.77778	26.1822	-34.7178	23.0922	-1.68778		-0.817778	-27.8578	-6.42778					942	12.4944	14.7644	3.49444	1.27444	9.54444	13.3244	-45.6356	-28.9156	19.6544		77.0644	55.1944
960	-13.5789	70.9711	9.30111	-27.6389	0.311111	-9.47889	-5.43889	-4.55889	-19.8889		-19.3989	51.9311	-76.7289						960	-8.79	-11.85	28.52	-18.21	-1.69	26.66	-35.2	22.35	-1.79		-0.74	-27.39	-6.63					960	12.57	14.54	3.53	1.53	9.68	13.32	-45.65	-29.15	19.63		76.46	55.08
977	-13.8856	71.0444	9.35444	-27.0956	0.634444	-9.45556	-5.95556	-4.85556	-19.7856		-19.0556	51.2944	-76.5256						977	-8.50111	-12.0411	28.4789	-17.8911	-1.75111	27.0389	-35.4811	22.1089	-1.96111		-0.501111	-27.3211	-6.71111					977	13.3544	14.4744	2.99444	2.04444	10.0544	13.0544	-46.1256	-29.4156	19.5644		75.8044	54.7644
994	-14.0289	70.7111	9.65111	-26.9989	0.511111	-9.26889	-5.84889	-5.06889	-19.6589		-18.6189	51.2611	-76.3689						994	-8.02667	-11.5667	27.7633	-17.3767	-1.50667	26.5133	-35.5067	21.6633	-1.95667		-0.126667	-27.4167	-6.63667					994	14.0033	14.3933	2.72333	2.21333	10.5933	12.4733	-46.2067	-29.6167	19.4233		76.0933	54.5533
1012	-13.9633	69.5967	9.84667	-26.5833	1.20667	-9.16333	-5.56333	-5.56333	-19.8133		-18.1533	51.0267	-76.3633						1012	-8.12222	-11.7922	27.1578	-17.2522	-1.00222	26.7878	-35.6422	21.5778	-1.71222		0.257778	-27.6522	-7.19222					1012	14.2311	14.3711	2.53111	2.37111	10.6611	12.4611	-46.6789	-29.7889	19.8411		76.1811	54.1711
1029	-14.0422	69.1778	9.58778	-26.5122	1.20778	-8.20222	-5.75222	-5.46222	-20.0022		-17.3722	49.8678	-76.6022						1029	-8.02667	-11.6567	26.7033	-16.7067	-0.846667	26.6133	-35.9167	21.5133	-1.67667		0.843333	-27.2267	-6.74667					1029	14.6167	14.0967	2.65667	2.99667	10.4667	11.9267	-46.7133	-29.7933	19.7467		76.4867	53.7667
1046	-13.8033	68.6167	9.48667	-26.2733	1.27667	-8.41333	-6.02333	-5.28333	-19.5833		-17.2233	48.8367	-76.6433						1046	-7.98444	-11.8144	26.5956	-16.7244	-0.814444	26.5656	-35.8944	22.1256	-2.05444		1.10556	-26.4844	-5.99444					1046	15.2622	14.3222	2.67222	2.98222	10.8322	11.7922	-47.3878	-29.9078	19.4322		75.4522	53.1222
1064	-14.2389	69.1611	8.93111	-25.5789	1.69111	-8.20889	-6.34889	-5.44889	-19.9589		-16.3889	47.9111	-76.1889						1064	-7.89556	-12.0656	26.0544	-16.1356	-0.445556	26.6244	-35.9656	21.8344	-2.00556		1.39444	-25.9756	-5.24556					1064	15.8722	14.2022	2.51222	3.76222	11.1622	11.6722	-48.0978	-30.0878	19.0022		74.4722	52.2922
1081	-14.58	69.58	8.59	-25.62	1.84	-7.89	-5.99	-5.9	-20.03		-16.75	47.34	-76.45						1081	-7.37222	-12.0622	25.9078	-16.3822	-0.252222	26.7378	-35.8722	21.3578	-2.06222		1.71778	-25.8022	-4.75222					1081	16.1844	13.9644	2.32444	4.08444	11.0444	11.3744	-47.6956	-30.4056	19.1244		73.8344	51.7544
1099	-14.82	69.92	7.58	-25.12	2.05	-8.36	-6.1	-5.75	-19.4		-16.32	47.19	-76.48						1099	-7.01111	-12.2411	25.5289	-15.5211	-0.0111111	26.5389	-36.3611	21.0089	-1.93111		1.74889	-25.3111	-4.72111					1099	16.1578	13.9078	1.78778	4.33778	11.0978	11.2278	-47.4522	-30.3022	19.2378		73.7478	51.1078
1116	-14.5956	69.7844	7.04444	-25.2156	2.55444	-8.03556	-6.18556	-5.92556	-19.4256		-15.7056	46.8644	-76.0956						1116	-6.63556	-12.0556	25.2744	-15.3656	0.544444	26.6744	-36.4856	20.5444	-2.49556		2.57444	-25.0656	-4.73556					1116	16.7933	13.6833	1.41333	4.68333	11.1933	10.8333	-47.7367	-30.4267	19.5633		74.3833	50.1833
1131	-14.7611	68.7589	7.12889	-24.8311	2.61889	-7.96111	-6.23111	-5.87111	-18.8511		-15.2611	46.8089	-75.6211						1131	-6.35556	-12.0056	24.9644	-15.3256	0.264444	26.3644	-36.6356	21.1044	-2.37556		2.41444	-24.7456	-4.61556					1131	17.3233	13.3533	1.35333	4.78333	11.3133	10.3433	-47.8967	-30.5767	20.0033		74.1833	50.3633
1146	-14.7211	67.8489	7.29889	-24.6411	3.25889	-7.91111	-5.93111	-6.04111	-19.1611		-14.5511	46.5489	-75.6911						1146	-6.19	-11.91	24.41	-15.03	0.5	26.12	-36.6	21.31	-2.61		2.32	-24.34	-4.71					1146	17.7778	13.2378	0.867778	5.26778	11.3678	9.80778	-48.2522	-30.7322	20.6578		73.5078	50.4778
1163	-14.7456	66.5844	7.30444	-24.5556	3.55444	-7.69556	-5.73556	-6.13556	-18.5756		-14.5956	45.8244	-75.4956						1163	-6.04778	-11.8078	23.8422	-14.6878	1.03222	25.7222	-36.8378	21.4322	-2.64778		2.25222	-24.3478	-4.49778					1163	17.4311	12.8311	0.821111	5.20111	11.4311	9.72111	-48.5289	-30.4689	21.5611		73.2811	49.6111
1181	-14.9122	66.1178	6.88778	-24.0922	3.82778	-7.63222	-5.80222	-5.66222	-18.7322		-14.3622	44.9878	-75.2622						1181	-6.49222	-11.5322	24.3578	-14.4422	1.18778	25.6178	-37.1822	21.3178	-2.83222		2.25778	-24.0822	-3.82222					1181	17.7689	12.9189	0.858889	5.69889	11.3089	9.22889	-49.0611	-30.4211	21.6989		72.8989	48.8489
1198	-15.04	66.7	6.48	-23.99	3.57	-7.88	-5.55	-5.83	-18.46		-13.78	44.15	-75.35						1198	-6.78778	-11.5378	24.7222	-14.4378	1.06222	25.9922	-37.2778	20.9822	-2.71778		3.16222	-23.5378	-3.36778					1198	17.6411	12.9311	0.901111	5.88111	11.6411	9.42111	-49.1289	-30.4889	21.2011		72.4711	48.3411
1216	-14.7267	67.2233	6.03333	-23.9367	3.49333	-7.83667	-5.79667	-5.90667	-18.5467		-12.7867	43.3433	-74.6867						1216	-6.98	-12.24	24.96	-14.69	1.22	26.17	-37.06	20.84	-2.22		3.67	-23.34	-3.2					1216	18.0378	12.1878	0.917778	6.23778	11.4178	8.86778	-48.5922	-30.4622	21.3878		71.8278	47.7978
1233	-14.7689	67.6011	5.92111	-23.8989	3.51111	-8.05889	-5.84889	-6.01889	-18.4389		-12.6389	42.7911	-74.4989						1233	-6.48111	-12.5611	24.7689	-14.1111	1.58889	25.8189	-37.2611	20.6489	-2.41111		4.39889	-22.7111	-1.91111					1233	18.8589	11.7989	0.488889	6.50889	11.3089	8.65889	-48.5511	-30.4611	21.3889		72.0089	48.0489
1250	-15.0356	67.3644	5.33444	-23.9956	4.15444	-7.87556	-5.47556	-6.13556	-18.3356		-12.6256	42.4744	-74.9756						1250	-6.15333	-12.4733	23.5267	-13.9033	1.54667	25.8667	-37.1833	20.7167	-1.94333		4.27667	-22.0133	-1.49333					1250	19.3989	11.6489	-0.0111111	6.45889	11.2589	8.18889	-48.3711	-30.1811	21.6089		71.7789	47.8589
1267	-14.91	66.87	4.86	-23.96	4.58	-7.87	-5.26	-5.98	-18.33		-12.69	42.31	-74.85						1267	-5.48444	-12.4844	22.3956	-13.7544	1.50556	25.7156	-37.5244	21.4956	-1.86444		3.92556	-21.6744	-1.38444					1267	19.2478	11.8078	0.127778	6.93778	11.1078	7.46778	-48.2922	-30.3022	21.8978		71.2678	46.9278
1285	-15.1644	65.5756	4.83556	-23.3944	4.71556	-7.36444	-5.12444	-6.07444	-18.0044		-12.8744	42.2556	-74.7544						1285	-5.33	-12.5	21.46	-13.56	1.71	25.94	-37.77	21.98	-1.93		3.09	-21.6	-1.73					1285	18.9778	11.8378	0.217778	7.67778	10.7778	7.07778	-48.5322	-30.2322	22.1978		70.1778	45.7078
1302	-14.8678	64.9322	5.14222	-23.2778	5.06222	-7.28778	-5.28778	-6.22778	-18.1878		-12.1078	42.8122	-74.5778						1302	-5.40333	-12.4333	21.2967	-13.3133	1.99667	25.8967	-37.9033	21.7867	-1.92333		2.72667	-21.2333	-1.52333					1302	18.5678	11.6878	-0.162222	8.24778	11.2178	7.35778	-48.9922	-30.2022	22.2778		70.0378	45.7778
1320	-14.6522	63.8178	5.33778	-23.2022	4.88778	-7.21222	-5.11222	-5.93222	-17.9322		-11.4222	42.5578	-74.5822						1320	-5.41667	-12.7067	21.4833	-13.3367	1.90333	26.1133	-37.7267	21.6833	-1.99667		2.59333	-21.9167	-1.82667					1320	18.3533	10.9533	0.0233333	8.96333	11.3033	7.27333	-49.1167	-30.0867	22.3333		70.5933	45.8033
1337	-15.0144	63.5156	5.52556	-23.5144	5.49556	-7.14444	-4.82444	-5.99444	-18.0444		-10.8144	41.9956	-74.2644						1337	-5.91778	-12.4778	22.0322	-13.4078	1.67222	25.5522	-37.3378	21.6222	-1.73778		2.92222	-21.7078	-1.85778					1337	18.4956	10.3456	-0.454444	8.88556	11.3856	7.19556	-49.1844	-29.6444	22.9756		70.7656	45.3856
1354	-15.6389	63.4211	5.46111	-23.3289	5.77111	-7.00889	-5.11889	-5.62889	-17.9289		-10.3089	41.3611	-74.0989						1354	-5.65222	-13.0422	22.1578	-13.1422	1.97778	25.2678	-37.3822	21.5878	-1.77222		3.40778	-21.8922	-1.36222					1354	19.1433	9.78333	-0.466667	8.74333	11.3333	6.31333	-49.1767	-29.3967	23.7233		70.7733	44.9933
1372	-15.6911	63.9389	4.89889	-23.2311	5.42889	-7.11111	-5.24111	-5.97111	-17.0211		-10.1511	41.0889	-74.0711						1372	-5.43556	-13.1856	21.9644	-13.3856	1.94444	25.4244	-37.4456	21.5644	-1.44556		4.36444	-21.4556	-0.0255556					1372	19.7322	9.47222	-0.317778	8.71222	10.9022	6.22222	-49.3478	-29.3178	23.9422		70.3022	44.0322
1389	-16.0733	64.0267	4.58667	-23.2533	5.80667	-6.70333	-5.00333	-6.60333	-16.7833		-10.1233	41.3467	-74.0233						1389	-5.70889	-12.9989	21.5011	-13.2889	2.13111	25.3311	-37.2789	21.5411	-1.22889		4.80111	-20.9389	0.581111					1389	20.3267	8.57667	-0.483333	8.64667	10.7567	6.36667	-48.7633	-29.4433	24.0167		69.3167	43.2067
1407	-15.8167	63.7833	4.21333	-23.4167	5.72333	-6.46667	-4.60667	-6.53667	-16.8767		-10.0867	41.5233	-73.7167						1407	-5.55667	-13.0267	21.0833	-13.3767	2.14333	25.5033	-37.2567	21.8033	-1.31667		4.62333	-20.4467	1.11333					1407	20.1867	9.21667	-0.953333	8.89667	10.6167	6.06667	-48.4833	-29.3133	23.7667		68.2567	43.4567
1424	-15.2233	62.4967	3.87667	-23.2433	5.96667	-5.97333	-4.58333	-6.41333	-16.9033		-10.0133	41.7067	-73.2733						1424	-5.50222	-13.3722	20.2978	-13.4622	2.12778	25.8278	-37.0222	22.5978	-1.49222		4.50778	-20.1922	0.807778					1424	20.1511	8.46111	-0.538889	9.18111	10.9011	6.05111	-48.6689	-28.7589	23.2211		68.2311	43.1511
1442	-14.9378	61.4922	3.69222	-23.2278	6.30222	-5.76778	-4.80778	-6.04778	-16.6978		-9.63778	42.2022	-73.5278						1442	-5.32	-13.66	19.45	-13.21	2.44	25.86	-37.21	22.87	-1.22		5.04	-20.02	0.34					1442	19.8367	8.34667	-0.533333	9.69667	10.9467	5.85667	-48.9133	-29.0033	23.7667		68.5867	42.9467
1459	-15.1733	60.4367	3.42667	-23.0833	7.14667	-5.67333	-4.89333	-5.84333	-16.3433		-9.05333	42.0467	-73.2933						1459	-5.62667	-13.5667	18.9233	-12.9767	2.49333	25.2233	-36.6667	23.2633	-1.06667		5.18333	-20.1467	-0.566667					1459	19.4733	7.97333	-0.836667	9.43333	11.0633	5.73333	-48.6467	-29.2067	25.0133		68.3133	42.6333
1477	-15.2611	59.8489	3.47889	-23.0411	7.26889	-5.32111	-5.31111	-5.79111	-15.8711		-8.93111	41.4489	-72.9611						1477	-5.58778	-13.9378	18.5722	-13.0778	2.94222	24.6422	-36.4978	23.5122	-0.567778		5.62222	-19.9678	-0.697778					1477	19.55	7.55	-1.44	9.4	11.38	5.81	-48.67	-28.85	25.27		68.42	42.58
1494	-15.7356	59.2244	3.56444	-22.8056	7.75444	-5.49556	-5.17556	-5.81556	-15.5156		-8.34556	40.5744	-72.7256						1494	-5.73556	-14.3056	18.7644	-12.7956	2.81444	24.4544	-36.5156	23.4944	-0.175556		5.60444	-20.0556	-0.415556					1494	19.8544	6.93444	-1.71556	9.20444	11.3444	5.91444	-48.6556	-28.5156	25.6344		67.9244	42.7144
1511	-15.52	58.99	3.34	-22.85	7.53	-5.39	-4.48	-5.94	-15.68		-8.27	39.92	-72.56						1511	-6.00444	-14.2844	19.4956	-13.1744	2.66556	24.2256	-36.4544	23.3856	0.145556		6.02556	-20.4644	-0.214444					1511	20.1878	7.06778	-2.04222	8.80778	11.6278	5.66778	-48.5522	-28.1022	25.3378		67.9478	42.3578
1528	-15.5567	58.6533	2.53333	-22.5967	7.80333	-5.53667	-4.13667	-5.54667	-15.6167		-8.15667	39.6533	-72.0167						1528	-6.20111	-14.6411	20.2989	-13.1911	2.64889	24.4189	-36.7711	23.2589	0.178889		5.88889	-20.2311	0.0888889					1528	20.4922	6.37222	-2.06778	8.96222	11.8522	5.03222	-48.5078	-28.3478	26.2122		67.5022	41.7922
1546	-15.6467	58.6933	1.92333	-22.7167	7.47333	-5.40667	-3.52667	-5.24667	-15.5467		-8.24667	40.0433	-72.3167						1546	-5.71222	-15.1022	20.6578	-13.8822	3.22778	24.6978	-37.2022	22.8678	0.447778		6.20778	-19.4922	0.737778					1546	21.0467	6.37667	-2.58333	8.43667	11.6267	4.96667	-48.1033	-28.1833	26.4167		67.1967	41.6667
1563	-15.6344	57.7356	1.89556	-22.4944	8.01556	-5.31444	-3.87444	-5.10444	-15.2244		-8.30444	40.7956	-71.8144						1563	-5.13	-15.41	20.53	-13.91	3.61	24.07	-37.44	23.35	0.33		6.19	-19.21	0.92					1563	21.3167	5.66667	-2.98333	8.46667	11.7567	4.52667	-47.9333	-27.7933	26.9767		67.0567	40.5067
1581	-15.9733	57.0167	1.42667	-22.5433	8.23667	-5.01333	-3.85333	-4.67333	-14.6233		-7.78333	42.0467	-71.8533						1581	-4.98556	-15.5056	19.5644	-14.1156	3.77444	24.2744	-37.0156	24.0644	-0.0555556		6.64444	-18.7656	1.00444					1581	20.7444	5.63444	-3.07556	8.24444	11.1044	5.08444	-47.8756	-27.0256	27.1644		66.3644	40.1944
1598	-16.0056	56.5144	1.25444	-22.5956	8.71444	-4.73556	-3.65556	-4.59556	-14.8956		-6.61556	42.8544	-71.7156						1598	-4.90333	-15.5533	18.2767	-14.0433	3.87667	24.3667	-36.4633	24.6767	-0.233333		6.99667	-18.8133	0.636667					1598	20.8733	5.50333	-3.37667	7.96333	10.9533	5.02333	-47.9367	-26.5567	27.5533		66.9133	40.1433
1615	-15.9389	56.5211	1.00111	-22.7189	9.24111	-4.69889	-3.40889	-5.12889	-14.8689		-5.98889	42.7511	-71.4089						1615	-5.10111	-15.0411	17.6889	-14.1411	4.30889	24.0489	-36.5211	24.9389	-0.181111		7.08889	-19.1011	0.148889					1615	21.0178	5.38778	-3.42222	7.61778	10.8778	5.02778	-47.7722	-26.4322	27.6978		67.5978	40.5878
1633	-15.8722	56.9078	0.897778	-23.1122	9.30778	-4.63222	-3.31222	-5.46222	-14.7222		-5.80222	42.2978	-71.2222						1633	-4.9	-15.01	17.75	-14.4	4.37	23.94	-36.39	24.42	0.22		7.65	-19.15	-0.68					1633	20.2933	5.13333	-3.41667	7.67333	11.3333	5.32333	-48.2167	-26.1767	28.0533		67.6033	40.6833
1650	-16.3433	56.3667	0.436667	-22.5633	9.84667	-4.81333	-2.84333	-5.22333	-14.8633		-5.90333	41.6867	-71.0633						1650	-4.96889	-15.6289	18.5211	-14.6789	4.30111	23.6111	-36.4589	24.4511	0.851111		7.75111	-19.2789	-1.12889					1650	20.5333	4.70333	-3.82667	7.73333	11.6133	5.16333	-48.2167	-26.0667	28.3633		67.3133	40.3933
1668	-16.6622	55.1478	0.0977778	-22.3722	9.77778	-4.31222	-2.70222	-5.01222	-13.9622		-5.77222	41.7478	-70.6522						1668	-5.42222	-16.1522	19.5178	-15.0122	4.38778	23.6878	-36.9922	24.2978	1.68778		7.69778	-19.6222	-0.472222					1668	20.4133	4.07333	-3.97667	7.05333	12.2733	4.73333	-47.6467	-25.8267	28.9033		66.8633	39.7533
1685	-16.47	53.75	-0.22	-22.47	10.46	-3.7	-2.7	-4.35	-14.3		-5.02	42.63	-70.36						1685	-5.52	-16.44	19.66	-15.42	4.69	23.59	-36.91	24.44	1.91		7.82	-18.81	0.07					1685	20.5478	4.03778	-3.71222	6.20778	12.4078	4.64778	-47.1422	-25.6522	28.6578		66.7378	39.4578
1702	-16.51	51.94	-0.08	-22.18	10.61	-3.2	-2.46	-3.88	-14.24		-4.18	42.72	-69.72						1702	-5.60778	-16.7878	19.8222	-15.5378	5.04222	23.6122	-37.3378	25.1422	1.65222		7.58222	-18.6478	0.862222					1702	20.8033	3.58333	-4.07667	6.27333	12.3933	4.26333	-46.6667	-25.1567	28.5833		66.8933	39.3733
1720	-16.3367	50.5233	-0.756667	-21.9867	11.0933	-3.49667	-1.83667	-3.53667	-13.6667		-3.92667	43.2433	-70.1467						1720	-5.26667	-16.9767	18.8933	-15.4467	5.16333	23.4433	-37.2567	26.0433	1.40333		7.88333	-18.7267	0.813333					1720	20.8767	3.51667	-4.35333	5.20667	11.8667	4.51667	-46.4033	-24.5433	29.3167		66.2767	39.4167
1737	-16.3689	50.8311	-0.748889	-22.4889	11.4311	-3.51889	-1.52889	-3.72889	-13.8789		-3.32889	44.2711	-69.7489						1737	-5.54444	-16.5444	17.8256	-15.7744	5.51556	23.1356	-37.0844	26.4356	2.03556		7.86556	-18.1944	0.735556					1737	21.1233	2.82333	-4.97667	5.53333	11.9633	4.58333	-46.4067	-24.8567	30.2133		65.8333	39.3333
1755	-16.2267	51.3933	-1.18667	-22.8567	11.2033	-3.61667	-1.24667	-3.62667	-13.8367		-3.80667	43.9033	-69.9467						1755	-5.52	-16.71	16.74	-15.84	5.33	22.87	-36.77	26.92	2.98		8.54	-18.34	0.32					1755	20.9544	2.15444	-5.33556	5.09444	12.2244	4.22444	-46.2756	-24.2856	31.2444		65.6244	38.7144
1772	-16.1311	52.4789	-1.70111	-22.8211	11.4989	-3.80111	-1.53111	-4.07111	-13.9211		-4.14111	43.3789	-69.0911						1772	-5.30333	-16.1733	15.3367	-16.0033	5.34667	23.0967	-36.4133	26.9567	3.15667		9.21667	-18.2933	-0.343333					1772	21.0233	2.27333	-4.97667	5.02333	12.4533	3.96333	-47.0867	-24.2067	31.5333		65.7133	38.2533
1791	-15.6056	52.6044	-2.07556	-22.8656	11.6244	-3.87556	-2.18556	-4.00556	-13.6156		-4.09556	42.4344	-69.0256						1791	-5.51222	-16.1022	15.3878	-16.0122	5.95778	22.9678	-36.3322	26.7978	2.84778		9.72778	-18.5622	-1.00222					1791	20.7944	2.44444	-5.21556	4.34444	12.5444	4.72444	-47.4756	-23.5156	31.3544		65.8444	38.0944
1808	-15.9156	52.3444	-2.49556	-22.8156	12.1544	-3.46556	-2.38556	-4.22556	-13.1956		-3.41556	42.0544	-68.8156						1808	-5.43556	-16.8656	16.1344	-16.1856	6.23444	22.9844	-36.2556	26.3344	3.05444		9.55444	-19.2456	-0.865556					1808	20.5467	2.23667	-4.86333	4.54667	12.6867	4.72667	-47.4533	-23.2833	30.8567		65.5167	38.4967
1825	-16.3578	50.9722	-2.92778	-22.7778	12.3722	-2.47778	-2.33778	-3.67778	-12.7878		-1.97778	42.4222	-68.5478						1825	-5.81222	-17.2522	17.9578	-16.1722	5.91778	22.4378	-36.1622	26.0078	3.07778		8.73778	-19.4322	-0.292222					1825	20.4256	1.96556	-4.92444	4.44556	12.7156	4.98556	-46.8444	-23.2944	30.5256		65.6856	38.9856
1843	-16.7778	49.4522	-3.45778	-22.2978	12.9322	-2.17778	-1.86778	-3.20778	-12.5978		-1.17778	43.9222	-68.3878						1843	-5.88333	-17.4133	18.9867	-16.3333	5.88667	22.1867	-36.4133	26.1367	2.84667		8.75667	-19.1233	0.376667					1843	20.7022	1.37222	-5.32778	4.41222	12.8422	4.44222	-45.7678	-23.6978	31.0222		64.7522	39.1522
1860	-16.5444	48.2156	-3.84444	-22.4644	12.9656	-2.00444	-1.06444	-2.61444	-12.6444		-1.13444	45.1456	-68.0544						1860	-5.85556	-17.7356	18.6044	-16.4556	5.77444	22.4644	-36.3256	25.8744	3.65444		9.26444	-19.1156	0.984444					1860	20.9756	1.05556	-5.93444	3.81556	12.8356	4.35556	-45.6444	-23.4244	31.9656		64.0056	37.8556
1877	-16.2589	47.5411	-4.27889	-22.7689	13.0311	-1.97889	-0.0488889	-2.68889	-12.5489		-1.29889	45.5911	-67.6289						1877	-5.94111	-17.8511	17.7089	-16.8811	6.16889	22.7989	-36.2011	25.8189	4.37889		9.83889	-18.8711	0.878889					1877	21.5389	0.518889	-6.49111	3.32889	12.9789	4.15889	-45.1811	-23.4211	32.5689		63.9789	37.7989
1895	-16.7311	47.8189	-4.32111	-22.5411	13.2489	-2.11111	0.158889	-3.00111	-12.5211		-1.17111	44.9389	-67.6811						1895	-5.96889	-17.8089	15.7611	-16.8189	6.64111	23.2811	-36.0589	26.4911	4.48111		10.2311	-18.2989	0.541111					1895	22.0044	0.0644444	-7.10556	3.26444	13.0844	3.92444	-45.0456	-22.9056	32.7144		64.5744	37.1844
1912	-17.0956	48.3144	-4.65556	-22.6856	13.6444	-2.31556	0.344444	-3.14556	-12.4056		-1.76556	43.7544	-68.1556						1912	-6.02222	-17.8122	14.1778	-17.0422	6.95778	23.3878	-35.9322	27.3678	4.91778		9.94778	-18.3022	-0.412222					1912	21.2344	-0.215556	-7.05556	3.02444	12.9444	3.93444	-44.7356	-22.3056	33.1744		65.2744	37.1544
1930	-17.3311	48.4289	-4.67111	-22.8411	13.6789	-2.48111	0.208889	-2.75111	-12.2411		-2.04111	42.5389	-67.9611						1930	-5.66222	-18.0222	13.1578	-16.9022	6.86778	22.9078	-35.8122	28.0378	5.42778		10.2578	-18.5722	-0.842222					1930	20.0256	-0.124444	-6.86444	2.82556	13.1656	4.31556	-44.7644	-22.3644	33.7856		65.6256	36.9756
1947	-16.86	47.6	-5.35	-22.7	13.95	-1.87	-0.02	-2.78	-11.97		-1.46	42.56	-68.12						1947	-5.38444	-18.1844	12.4356	-16.8544	7.11556	22.4656	-35.1644	28.1156	5.45556		10.0556	-19.7144	-1.49444					1947	18.7211	0.101111	-7.17889	2.85111	13.8311	4.75111	-44.3089	-22.3989	33.6311		65.2411	37.2811
1965	-16.5278	46.2122	-5.77778	-22.5878	14.0822	-1.51778	-0.457778	-1.90778	-11.5178		-0.867778	43.4822	-67.5178						1965	-5.53778	-18.6078	12.7722	-16.9178	7.29222	21.9122	-34.6378	28.1622	5.56222		10.4322	-20.2078	-1.16778					1965	18.2111	-0.308889	-7.05889	3.11111	13.6711	5.01111	-44.3389	-21.8389	33.5411		64.4111	36.8611
1982	-16.4789	45.2611	-5.97889	-22.4389	14.4211	-1.28889	-0.898889	-1.49889	-11.0989		-0.368889	44.6311	-67.3589						1982	-5.60778	-19.0978	14.0322	-17.1678	7.38222	21.7222	-34.7578	27.9022	5.59222		10.7122	-20.4378	-1.12778					1982	18.9422	-0.507778	-7.77778	2.71222	13.7222	4.78222	-43.9578	-21.7178	33.8022		64.2422	36.6722
2000	-16.4622	44.4278	-6.43222	-22.2922	14.8378	-0.672222	-0.842222	-1.55222	-11.0122		-0.622222	45.1178	-67.0522						2000	-5.89	-19.55	14.97	-17.39	7.39	21.88	-34.75	27.12	6.22		10.82	-20.22	-0.81					2000	19.3811	-1.15889	-7.99889	2.64111	13.4611	4.65111	-43.8989	-21.1689	34.0911		64.0411	36.7311
2017	-17.1522	44.6478	-7.00222	-22.3722	15.2878	0.0677778	-0.322222	-1.70222	-11.4522		-0.682222	44.6578	-66.9622						2017	-6.74889	-19.5089	15.4111	-17.3889	7.49111	22.1311	-34.8989	27.1311	6.38111		11.3611	-19.5689	-0.598889					2017	20.2844	-1.39556	-8.16556	2.68444	13.3644	4.38444	-44.2056	-21.0356	34.0844		64.4644	37.2144
2035	-17.7756	44.7744	-7.26556	-22.4356	15.2344	0.0844444	0.374444	-1.40556	-11.5856		-0.765556	43.6744	-66.6456						2035	-7.10333	-19.6733	15.3667	-17.6733	7.43667	22.3567	-35.3733	28.1267	6.53667		11.3767	-18.8333	-0.733333					2035	20.7411	-1.48889	-8.45889	2.69111	13.2011	3.73111	-44.0989	-20.8089	34.4911		64.8411	36.7511
2052	-18.3933	44.5267	-7.51333	-22.4533	15.3567	-0.0233333	1.33667	-1.38333	-11.4533		-0.443333	42.2867	-66.3233						2052	-7.25333	-19.8133	14.8467	-17.9233	7.33667	21.7567	-34.7833	28.9267	6.90667		11.3367	-19.5433	-0.903333					2052	19.6056	-2.03444	-8.74444	2.65556	13.4656	3.60556	-43.2644	-20.5744	35.2856		65.0756	35.8656
2069	-18.1489	44.2811	-7.52889	-22.3089	15.6611	-0.578889	1.47111	-1.26889	-11.5789		0.401111	41.0011	-66.5089						2069	-6.66333	-20.1333	13.6967	-17.4733	7.83667	21.6067	-34.9433	29.0867	6.98667		11.4267	-19.5333	-1.37333					2069	19.1167	-1.86333	-9.15333	2.52667	13.6967	3.37667	-43.7133	-20.0033	36.0167		65.2667	35.4767
2087	-17.6711	43.4789	-7.34111	-22.6811	15.8989	-0.561111	0.498889	-0.421111	-11.2011		1.72889	40.6689	-65.8211						2087	-6.13222	-20.1422	12.6878	-17.4722	8.17778	21.4178	-34.5222	28.7478	7.23778		11.2478	-19.4222	-1.88222					2087	18.6356	-2.32444	-9.41444	2.43556	13.7356	3.69556	-43.6344	-19.8144	36.6856		64.4456	35.2856
2104	-17.5567	42.7533	-7.82667	-22.0767	16.4833	0.0233333	0.0533333	-0.296667	-11.5567		2.59333	41.1733	-66.0067						2104	-5.67778	-19.9578	11.6222	-17.2878	8.64222	21.5722	-34.5778	28.3722	7.29222		11.1822	-19.7178	-2.60778					2104	18.6856	-2.73444	-9.53444	2.34556	13.6256	3.65556	-43.2844	-20.0144	37.2556		63.7256	35.7656
2122	-17.4844	41.7256	-8.52444	-21.9844	16.9456	0.485556	0.0455556	-0.164444	-11.0444		3.21556	42.3856	-65.9744						2122	-5.90667	-20.4567	11.2033	-17.2567	9.15333	21.3733	-34.0067	28.4133	7.48333		11.7133	-19.8467	-2.36667					2122	18.8733	-2.84667	-9.86667	2.70333	13.6833	3.80333	-43.5367	-19.9367	37.1233		63.7033	36.3033
2139	-17.5344	40.4456	-8.91444	-21.5244	16.5556	0.745556	0.605556	0.425556	-10.8044		3.09556	43.9456	-65.9344						2139	-6.39	-20.2	10.42	-17.43	9.2	21.34	-33.52	28.7	7.88		12.43	-19.48	-1.99					2139	19.2133	-3.34667	-9.95667	2.73333	13.7933	3.68333	-42.9467	-19.7967	36.6233		64.5333	36.0633
2157	-17.9022	39.4178	-9.52222	-20.7422	16.5678	0.797778	0.987778	0.757778	-10.3622		2.36778	43.9478	-65.6022						2157	-7.57889	-20.5389	10.3811	-17.3289	9.05111	21.4911	-32.8589	28.9111	8.47111		12.5311	-19.1389	-1.39889					2157	19.1767	-3.56333	-10.6833	3.05667	13.7867	3.86667	-42.6933	-19.2133	36.2667		64.2867	35.2867
2174	-17.9722	38.8078	-9.18222	-20.8422	16.7278	0.607778	1.70778	0.687778	-10.5422		2.14778	43.5378	-65.5322						2174	-7.83667	-20.7667	10.9933	-17.5567	8.87333	21.4833	-32.8567	28.6833	8.98333		12.8833	-18.6467	-0.896667					2174	18.8244	-3.70556	-10.3456	2.85444	13.7044	3.93444	-42.4656	-19.4556	36.6544		63.8944	34.4144
2192	-18.7722	38.4178	-9.05222	-20.6522	16.9278	0.417778	2.31778	0.437778	-10.0422		1.81778	42.8578	-65.6222						2192	-7.98667	-21.0267	11.8533	-17.5567	8.97333	21.1833	-32.9467	28.2433	9.26333		13.1433	-18.2267	-1.52667					2192	18.6922	-4.21778	-10.9578	3.15222	14.0122	3.76222	-42.4378	-19.6378	37.6322		63.6822	34.0422
2209	-18.8211	37.9589	-9.68111	-21.1011	17.0389	1.19889	2.63889	0.798889	-10.0311		2.04889	41.6689	-65.7611						2209	-7.84444	-21.4844	11.5656	-17.7744	9.37556	21.4156	-32.9944	28.3456	9.39556		12.6356	-19.0144	-2.19444					2209	18.4222	-4.65778	-11.0278	2.88222	14.1522	3.97222	-42.4778	-19.5778	38.3122		63.7622	34.5422
2227	-18.7544	38.0656	-9.85444	-21.0944	17.3056	1.24556	2.42556	0.945556	-10.2844		2.58556	41.0956	-65.4844						2227	-7.58111	-21.8411	11.0389	-17.5911	9.77889	21.6489	-32.9511	28.5289	8.96889		12.5189	-19.8311	-3.12111					2227	17.8122	-5.10778	-11.0878	2.86222	13.6822	4.90222	-42.2878	-19.4778	38.7022		63.9622	34.9022
2244	-17.9789	37.8011	-10.6989	-20.8289	17.3711	1.49111	2.07111	1.57111	-10.7989		3.49111	40.5411	-65.7089						2244	-7.13111	-21.6811	9.80889	-17.4511	9.85889	22.0089	-33.1211	28.7789	8.92889		12.4689	-20.4911	-3.64111					2244	17.0367	-4.46333	-11.3933	3.13667	14.1567	4.60667	-41.9033	-19.4733	38.2967		64.0967	34.7167
2262	-17.8067	37.6833	-10.7467	-20.9467	17.4033	1.66333	2.34333	1.29333	-10.8867		4.58333	40.2233	-65.3267						2262	-6.91222	-21.5922	8.60778	-17.4822	9.77778	22.6578	-33.1622	28.9778	9.12778		12.4878	-20.5922	-4.04222					2262	16.7311	-4.66889	-11.0989	3.41111	13.9111	4.58111	-41.7889	-19.1489	38.0711		63.6611	34.6011
2279	-17.8256	37.2744	-10.8056	-20.5456	17.5044	1.87444	2.01444	1.19444	-10.6856		4.40444	40.6844	-65.1356						2279	-7.44556	-21.7156	7.22444	-17.2456	10.0144	22.7944	-32.8556	28.7644	10.4644		12.3744	-20.6556	-4.05556					2279	17.0389	-4.75111	-12.0611	3.55889	14.0689	3.88889	-41.0411	-18.9411	38.2389		63.6189	33.8689
2297	-18.1867	36.9933	-11.0167	-20.3267	17.9533	1.73333	1.84333	2.08333	-11.0767		4.73333	41.9133	-64.8067						2297	-7.55222	-21.4122	6.80778	-17.2522	9.68778	22.9778	-32.3822	28.1978	10.9278		12.4678	-19.4122	-3.93222					2297	16.9322	-5.14778	-12.4378	3.48222	14.1922	4.02222	-40.8278	-18.7078	38.4922		63.5422	33.6822
2314	-18.34	36.42	-10.94	-20.64	18.35	1.83	2.05	2.17	-10.9		4	42.85	-64.58						2314	-8.12333	-21.3333	6.95667	-17.0433	9.76667	22.8967	-32.3433	28.0467	11.1767		13.0667	-18.9033	-4.08333					2314	17.7111	-6.01889	-12.7889	2.89111	14.0911	3.82111	-40.2989	-18.5689	39.1611		63.3211	33.4711
2329	-18.6911	35.7689	-11.1511	-20.4611	18.8289	1.47889	2.10889	2.85889	-10.7411		4.25889	43.2589	-64.4111						2329	-8.25222	-21.6922	7.36778	-16.8322	9.76778	22.5578	-32.2322	28.4178	10.8978		13.4978	-19.1222	-4.00222					2329	17.9122	-6.24778	-12.6278	2.92222	14.1822	3.81222	-40.5778	-18.3078	38.9322		63.3722	33.5022
2345	-18.6589	35.6111	-11.6789	-20.5289	18.8811	1.65111	2.25111	3.22111	-10.7489		4.34111	42.9111	-64.4389						2345	-8.53222	-21.9222	8.38778	-17.3222	9.98778	22.0178	-32.4722	28.9178	10.9378		13.3778	-19.3322	-3.76222					2345	17.3644	-6.56556	-13.1656	3.04444	14.6144	4.23444	-40.8556	-18.3156	39.6444		63.0344	33.6444
2362	-18.3711	35.1789	-11.9311	-20.5411	19.1689	1.75889	2.31889	3.42889	-11.0111		4.46889	41.9789	-63.8811						2362	-8.57778	-22.0478	8.78222	-17.1578	10.2322	21.6422	-32.1478	28.6622	10.6122		13.1622	-20.1978	-4.19778					2362	16.6167	-6.21333	-12.6733	3.15667	14.9267	3.96667	-40.9533	-18.2533	39.4267		63.0267	33.0267
2380	-18.2333	34.7267	-11.9433	-20.3133	18.9167	2.32667	2.32667	3.03667	-10.8433		4.66667	40.5267	-63.6933						2380	-8.84667	-22.1967	8.29333	-16.9667	10.3133	22.1833	-31.7467	28.1033	10.8633		13.2033	-21.3167	-4.83667					2380	16.2111	-6.00889	-12.8989	3.67111	15.0411	4.10111	-41.2489	-18.2389	39.3711		62.6111	33.1411
2397	-18.5033	34.2867	-11.9033	-20.3033	18.6667	2.72667	3.00667	3.19667	-11.1733		4.63667	39.1867	-63.6533						2397	-8.67444	-22.5544	7.62556	-16.7944	10.8856	22.4756	-31.6544	27.7856	10.9056		13.6256	-21.9444	-5.18444					2397	15.8611	-6.06889	-12.9689	3.80111	15.2511	3.64111	-40.9789	-17.5789	39.0411		62.4811	33.3911
2414	-18.3667	33.8133	-12.2367	-20.1167	18.5233	2.66333	3.40333	3.52333	-11.2067		5.43333	38.4933	-63.3467						2414	-8.87556	-22.4656	6.21444	-16.9356	10.7344	23.3544	-31.4856	27.7544	11.7044		14.1844	-21.9556	-5.73556					2414	15.2689	-6.56111	-12.9311	3.78889	15.1089	3.76889	-40.6411	-16.9811	39.1789		62.8289	33.4089
2432	-18.3589	32.7811	-12.3589	-20.2989	18.6911	2.68111	4.44111	3.67111	-11.2489		5.88111	39.7911	-63.2589						2432	-9.27111	-22.7311	5.74889	-16.7611	10.8689	23.6189	-31.1811	27.5989	12.1089		14.3289	-21.7811	-4.98111					2432	15.5989	-7.34111	-13.7811	3.72889	14.8389	4.24889	-40.5011	-16.2411	39.4489		63.0689	32.7889
2449	-19.0867	32.0833	-13.0367	-20.2367	18.5233	2.83333	5.64333	4.39333	-11.1167		6.05333	41.2233	-63.1967						2449	-9.24889	-22.9089	5.19111	-16.6389	10.6811	23.0511	-30.6289	28.5611	11.9411		14.5411	-21.0589	-5.01889					2449	15.6456	-7.96444	-14.1544	3.96556	14.9656	4.22556	-40.1044	-16.3944	39.8156		62.1956	32.2756
2466	-18.8867	31.6833	-13.1367	-20.5167	18.2333	2.85333	6.22333	4.57333	-11.0267		5.89333	42.3533	-63.4067						2466	-9.78444	-22.5044	4.74556	-16.5044	10.8356	22.6856	-30.5844	29.2056	11.9056		14.3456	-19.6944	-5.07444					2466	16.2211	-8.16889	-14.8989	3.44111	15.5411	4.44111	-39.8989	-16.6889	40.0111		62.3111	32.2711
2483	-18.9756	32.0044	-13.4056	-20.0956	17.6544	3.30444	5.80444	4.68444	-10.9756		5.87444	42.0044	-63.1556						2483	-9.54778	-22.9078	4.62222	-16.2878	10.7322	22.7222	-30.4478	29.4422	11.6722		14.1322	-19.0578	-5.25778					2483	16.4444	-8.21556	-14.6756	3.54444	15.5844	4.22444	-40.0356	-17.1156	40.2444		61.6044	31.9444
2500	-18.8178	32.6022	-13.8678	-20.2278	17.3422	3.78222	5.67222	4.86222	-11.3478		6.12222	41.3322	-62.7278						2500	-9.01556	-22.9656	4.72444	-16.5756	10.9344	22.3344	-30.5856	29.4244	11.7244		15.2044	-18.7656	-5.71556					2500	16.0689	-7.57111	-14.8411	3.89889	15.6089	3.70889	-39.9211	-17.3311	40.3789		61.6489	32.2389
2518	-18.7189	32.6611	-13.2589	-19.7189	17.2411	3.48111	5.02111	4.85111	-11.5589		6.33111	40.0311	-62.7389						2518	-9.28556	-23.5056	5.20444	-16.8056	11.0044	22.5644	-30.2956	29.1544	11.9644		15.3644	-19.7556	-6.86556					2518	15.2144	-7.43556	-14.8456	4.25444	15.5444	3.63444	-39.6456	-16.7056	39.9844		61.7144	31.8544
2535	-18.8256	32.2944	-13.7656	-19.7956	17.6044	3.77444	4.85444	5.10444	-11.2456		6.93444	39.1044	-62.5356						2535	-9.43778	-24.0078	5.66222	-16.8178	11.4122	22.2022	-30.2678	28.4322	12.8222		14.9522	-21.0578	-7.55778					2535	14.36	-7.46	-15.03	4.69	15.49	3.24	-39.4	-15.83	39.94		61.26	32.04
2552	-19.2489	31.6711	-13.6889	-19.2189	17.3611	3.46111	5.25111	5.21111	-10.7989		7.29111	38.5911	-62.5289						2552	-9.89444	-24.5644	6.12556	-17.1344	11.4856	22.6156	-29.6444	28.0256	12.9856		14.7756	-22.6144	-7.25444					2552	14.3156	-7.63444	-15.5344	4.21556	15.3356	3.37556	-38.6044	-15.5044	40.0356		61.0956	32.3356
2570	-18.8922	30.8078	-13.7422	-19.0122	16.7878	3.58778	5.74778	5.22778	-10.5122		7.43778	38.6578	-62.1622						2570	-9.88778	-24.5378	5.94222	-17.0778	11.6922	23.2022	-30.0178	27.5022	13.1822		13.9722	-22.7078	-6.40778					2570	14.5011	-8.05889	-15.8689	4.00111	15.3911	3.34111	-38.3789	-15.5489	40.6211		61.6411	32.2011
2587	-18.6933	30.8367	-14.5333	-19.2433	16.7367	3.98667	6.47667	5.37667	-10.9433		7.53667	38.9967	-61.9933						2587	-10.0411	-24.0411	4.77889	-16.6511	11.9889	23.2089	-29.9211	27.9689	12.7089		14.5189	-21.8611	-5.51111					2587	15.1533	-8.44667	-15.7967	3.70333	15.0933	3.33333	-38.4167	-15.6967	41.0733		61.8933	32.0533
2604	-18.55	30.56	-15.1	-19	16.2	4.31	7.17	5.38	-10.97		7.45	40.15	-61.79						2604	-9.63889	-23.6889	3.78111	-16.5189	12.2711	23.0411	-30.2889	28.3211	12.7211		14.3711	-20.1989	-5.53889					2604	15.3111	-8.60889	-15.6289	3.81111	15.0611	3.29111	-38.4589	-16.2589	41.4811		61.9511	31.7411
2621	-18.7233	30.1267	-15.2233	-18.9633	15.8767	4.52667	7.84667	5.44667	-10.9133		8.02667	40.3167	-61.4033						2621	-9.17556	-23.8256	2.92444	-16.6456	12.4944	22.3644	-30.4256	29.2744	13.0144		14.8444	-19.7456	-6.13556					2621	15.3256	-8.98444	-15.7844	3.84556	15.0756	3.06556	-38.4644	-15.9244	41.8456		61.9256	31.6456
2639	-18.9289	30.0011	-14.9889	-18.6489	15.2411	4.85111	7.69111	5.64111	-10.8589		8.05111	39.7511	-61.3489						2639	-8.65889	-24.0889	1.78111	-16.7989	12.3411	22.0211	-30.0689	29.9811	13.4911		15.5911	-19.3089	-7.11889					2639	14.6178	-8.71222	-16.5922	4.54778	15.4078	2.85778	-38.4722	-15.4222	41.7678		61.3178	31.2478
2656	-19.21	29.58	-15.21	-18.39	15.32	5.06	7.37	6.25	-10.77		8.34	38.79	-61.07						2656	-9.07889	-24.3689	1.32111	-16.9589	13.0211	22.1611	-29.9789	29.9611	13.9211		15.4611	-19.7789	-8.14889					2656	13.4111	-8.92889	-16.8989	4.84111	15.6111	2.94111	-38.2489	-14.8589	42.1311		60.8511	30.9911
2673	-18.9356	28.6344	-14.9256	-18.3756	15.0244	5.74444	7.24444	6.26444	-10.6756		9.11444	37.8944	-61.0556						2673	-9.67667	-24.7667	2.03333	-16.9967	12.8233	22.0033	-29.5367	29.6833	14.4333		15.5033	-20.1267	-7.78667					2673	12.5267	-9.37333	-17.0233	5.17667	15.5767	2.96667	-37.8733	-14.4533	42.4767		60.4267	31.6267
2691	-19.0133	27.8167	-14.7333	-18.1733	14.8967	5.96667	7.20667	6.89667	-10.8633		9.50667	37.2667	-60.8133						2691	-10.5611	-24.9611	2.96889	-17.3211	13.1689	22.8589	-29.6311	29.0889	14.3889		15.3289	-21.5811	-7.26111					2691	11.8711	-9.47889	-17.3989	5.55111	15.9411	3.20111	-37.4789	-14.2089	42.0011		60.3611	31.3311
2708	-19.1844	27.3756	-14.8044	-18.1544	14.5656	6.13556	7.13556	7.53556	-10.6044		10.2556	37.6056	-60.3844						2708	-10.7122	-24.9422	3.22778	-17.1022	13.1278	22.7978	-29.1622	28.2478	14.5178		15.2978	-22.3822	-6.83222					2708	11.6022	-9.53778	-17.5878	5.23222	16.0822	3.59222	-37.1678	-14.0378	41.8222		60.8522	30.8222
2725	-19.0944	26.8556	-15.1944	-17.9144	14.0856	6.47556	7.52556	7.64556	-10.3844		10.4156	38.3356	-59.8644						2725	-10.1778	-24.9078	2.98222	-16.8978	13.4822	22.6622	-28.9478	27.2522	14.5522		15.0322	-22.4278	-6.81778					2725	11.4544	-9.81556	-17.3656	5.17444	15.9844	4.29444	-37.4456	-14.4856	42.2044		61.3044	30.3944
2743	-18.9056	26.7644	-15.4656	-17.7956	13.4544	6.05444	8.24444	8.01444	-10.3656		10.4744	38.4144	-60.0456						2743	-10.2333	-24.8833	1.54667	-16.7133	13.4167	22.7167	-28.1533	27.6867	14.6167		15.1167	-22.0033	-7.02333					2743	11.5067	-10.0833	-17.9833	5.29667	16.1067	4.37667	-37.5533	-14.5333	42.8667		61.1467	30.2467
2760	-18.8844	27.2556	-15.9344	-17.6944	13.2656	6.16556	8.72556	7.88556	-10.7844		10.4156	38.4856	-60.1944						2760	-10.4478	-24.8478	0.902222	-16.6678	13.4422	22.5122	-27.9378	28.4322	14.6122		14.8222	-21.7878	-7.73778					2760	11.6244	-10.5156	-18.2456	5.38444	15.8544	4.15444	-37.8756	-14.0356	43.6544		60.9544	30.3844
2777	-18.4967	27.0033	-16.5667	-17.7867	12.7833	6.05333	9.60333	8.55333	-11.1467		10.4833	37.7733	-60.3667						2777	-10.4267	-25.1967	0.0533333	-16.6267	13.7733	22.2133	-28.0867	29.7733	14.5233		14.9633	-21.3367	-8.07667					2777	11.5522	-10.5578	-18.6978	5.30222	15.9822	4.30222	-38.1278	-13.7078	43.9522		60.8922	30.5922
2795	-18.2778	26.3622	-16.7678	-17.6178	12.4922	6.37222	9.47222	9.01222	-11.0478		10.4822	36.7022	-59.7378						2795	-11.0522	-25.2522	-0.392222	-16.5722	13.5778	21.5878	-27.9622	30.8778	15.1878		15.3378	-20.8322	-8.38222					2795	10.9622	-11.2378	-18.7478	5.44222	16.3722	4.83222	-37.7378	-12.8878	43.0022		59.6822	30.3022
2812	-17.8744	26.0356	-17.2644	-17.7644	12.4756	6.26556	9.76556	9.35556	-10.9944		11.0556	36.0756	-59.5144						2812	-10.6033	-25.5233	-0.613333	-16.6833	13.6567	21.6267	-28.5733	31.4467	15.2667		16.2867	-20.9933	-8.66333					2812	10.0011	-11.1289	-19.2289	5.36111	16.8011	5.09111	-36.7389	-12.5189	42.3611		59.2811	29.9411
2829	-17.5811	25.6989	-17.2011	-17.6211	12.0789	6.63889	9.20889	9.59889	-10.8211		10.9589	35.9889	-58.9411						2829	-10.4967	-25.6467	-0.416667	-16.5067	13.5133	21.6533	-28.4167	31.0733	15.2433		16.9433	-21.2367	-8.47667					2829	9.39222	-10.9978	-19.2078	5.62222	16.7722	5.40222	-36.0378	-12.5278	41.5822		59.3122	29.9922
2847	-17.5911	25.2089	-16.6311	-17.3611	11.7989	6.47889	9.35889	9.61889	-10.8811		11.0689	36.4589	-58.7011						2847	-10.6278	-25.2478	-0.717778	-16.6278	13.9022	22.1222	-28.2778	30.2222	15.2522		16.6222	-22.1278	-8.46778					2847	9.54444	-11.1556	-19.2256	5.80444	16.7944	4.43444	-35.9156	-12.5756	42.2944		59.9044	29.8744
2864	-17.66	24.56	-16.71	-16.93	11.43	7.05	9.9	9.5	-11.14		11.51	37.04	-58.25						2864	-11.0933	-24.7633	-0.953333	-16.4533	13.8667	22.6067	-27.9833	29.1867	15.5867		15.8867	-22.4433	-8.69333					2864	9.93889	-11.6311	-19.3911	6.27889	16.8789	4.14889	-36.0811	-12.9011	42.7589		60.0889	29.7489
2882	-17.7822	24.5178	-16.9722	-16.8922	11.1378	7.01778	10.2078	10.1978	-11.4322		11.7178	37.6278	-58.3222						2882	-11.6444	-24.6144	-0.834444	-16.2644	14.5456	22.4756	-28.4544	29.0156	15.7756		15.7656	-22.2844	-8.71444					2882	10.5222	-11.7478	-20.1278	6.24222	17.2322	3.68222	-36.5878	-12.8778	43.6622		59.5422	30.1322
2899	-18.0367	23.5933	-17.3167	-16.7167	10.8633	6.90333	11.1833	10.8633	-11.3367		12.3133	38.0233	-57.7767						2899	-11.4533	-24.8133	-1.16333	-16.5733	14.6167	22.4967	-28.5033	29.4767	15.9167		15.6667	-21.9333	-8.15333					2899	10.8111	-11.9189	-20.2989	5.92111	17.2111	4.38111	-36.8289	-12.9089	43.6311		59.1811	30.0911
2916	-17.7356	22.9944	-17.5056	-16.7956	10.8544	7.10444	11.0144	11.0644	-10.9956		12.3744	37.5644	-57.7256						2916	-11.4011	-25.4511	-1.62111	-16.5511	14.5889	22.0989	-28.2711	30.1689	16.4389		16.0189	-21.9311	-7.65111					2916	10.5433	-11.8067	-20.4367	5.44333	17.2233	5.09333	-36.8767	-12.3567	43.1733		58.6333	29.7033
2934	-17.5733	22.5867	-17.3533	-16.9533	11.0367	7.26667	11.1767	11.0767	-11.2633		13.0367	36.7967	-56.9633						2934	-11.6456	-25.5756	-2.65556	-16.6356	14.8944	22.0844	-27.9756	30.6844	16.8244		15.9444	-21.7056	-8.00556					2934	9.47444	-11.8256	-20.7556	5.67444	17.3744	5.83444	-36.6456	-11.8756	42.7444		58.0644	29.2244
2951	-17.6711	22.6289	-17.7411	-16.5811	10.8289	7.58889	11.3989	10.8689	-11.3211		12.9289	35.8489	-56.7311						2951	-11.6033	-25.8633	-3.02333	-16.3433	14.9867	22.2667	-28.0233	30.6967	16.9067		16.1667	-21.2433	-8.24333					2951	8.88778	-11.9422	-21.3022	5.67778	17.6678	5.62778	-35.7022	-11.1422	42.2278		58.8578	29.2978
2968	-17.5611	22.4389	-17.4911	-16.3011	10.5089	7.59889	11.6389	10.4889	-11.3211		13.4289	35.0889	-56.4311						2968	-11.2467	-25.9667	-3.29667	-16.3667	15.4633	22.3733	-28.0167	30.3833	16.6733		16.1933	-21.2667	-8.83667					2968	8.26222	-12.0678	-21.2478	6.14222	17.6022	5.01222	-34.6378	-11.4478	42.3822		58.7622	29.3122
2986	-17.3822	21.8678	-17.5122	-16.8322	10.2878	8.08778	12.1178	10.4178	-11.0522		14.3878	34.1478	-56.6522						2986	-11.1389	-25.9289	-3.36889	-16.3689	15.6711	22.1011	-27.7789	29.8711	16.9411		16.2111	-21.8589	-9.65889					2986	8.74667	-12.7633	-21.9033	6.01667	17.8167	4.41667	-33.8633	-11.2833	42.8167		58.4967	29.2567
[truncated: 84 more columns]

## Sheet: fig 5e
Figure 5e
ACKR3
	CXCL12				BAM22				Adrenorphin				Dynorphin A				Dynorphin B			Big Dynorphin				Nociceptin			Nociceptin 1-13				F-G Nociceptin 1-13			B endorphin				endomorphin 1			endomorphin 2
log conc [M]
-5.52288					1.05307	0.972646	0.82097	1.06838	0.964678	0.901497	1.03951	0.947359	0.93515	1.0198	0.920818	1.01571	0.93133	0.923676	0.819354	0.923608	1.18904	0.890382	1.13441	1.16352	1.25849	1.06042	0.917901	1.17056	1.06663	0.857467	0.89811	1.06821	1.01559	0.854802	0.901373	0.910267	0.760067	0.762671	0.977181	0.938294	0.812677	1.09146	0.887705
-6	0.786347	0.969716	1.05552	1.02698	0.925207	0.876804	0.951753	0.830623	1.22321	0.924231	0.917282	1.01902	0.898429	0.999607	0.984899	1.18512	0.837425	0.946688	0.914898	0.90193	0.909702	0.885819	1.10868	0.995276	1.07949	0.990109	0.996011	1.0411	0.992758	0.851201	1.12254	1.24916	0.88011	1.00891	1.26767	0.87198	1.15694	0.807418	1.01303	0.834175	0.88759	0.931989	0.76117
-6.47756	1.06814	1.15418	1.01662	1.31606	0.812533	0.974466	0.866771	1.01252	0.89082	1.22504	1.03751	1.14114	0.85963	0.957238	0.898279	0.955076	0.91189	1.11405	1.12424	0.890404	0.953444	0.909342	1.05038	1.03347	1.15671	0.912448	1.15794	1.16755	0.997687	1.02362	0.93296	1.23858	0.840913	0.910147	1.203	0.923034	1.05736	0.925782	0.864125	1.05699	0.913345	1.02447	0.947359
-6.95468	0.846809	1.27697	1.08331	1.24404	1.03345	1.08047	0.817742	0.979942	0.746989	1.03465	0.929998	0.824989	0.824971	0.967418	0.909067	0.891257	0.905304	0.86411	0.913796	1.01297	1.16151	0.816539	1.24208	1.09302	0.972106	0.870923	0.899724	1.0332	0.956788	0.763753	0.836114	0.94783	0.964018	1.08247	1.11422	0.850922	0.992314	1.03316	1.01455	0.823886	0.751561	0.927085	0.953973
-7.4318	0.814883	1.0496	1.00515	0.914653	0.779905	0.987453	0.889575	0.836258	1.03304	0.907574	1.00094	0.742183	0.9767	0.878346	1.00715	0.895544	0.788394	1.22263	1.24428	0.790456	0.993406	0.804461	1.2667	0.913041	0.967726	0.941602	0.797778	1.05438	1.07316	0.882986	0.916126	1.00579	0.859531	0.689341	1.04281	0.850261	1.07524	0.836401	0.994825	1.04474	0.977915	0.957963	0.830623
-7.91009	0.793382	0.895297	1.00158	0.993294	0.999241	1.10222	0.873873	0.800245	0.99032	0.999483	1.02087	1.09753	0.862587	1.13697	1.0189	0.876558	0.832309	1.07032	0.816047	0.901355	0.97735	0.734433	0.858797	1.01078	1.07062	1.04266	0.967315	1.20695	0.947965	0.852771	0.758978	1.1536	1.00321	0.771432	0.910103	1.00103	1.0113	0.822237	1.12424	0.951646	0.793366	1.11772	1.04143
-8.3851	0.936733	1.23081	1.03555	0.934987	0.93515	1.00567	0.698068	0.913428	0.935758	0.974081	0.910031	0.9258	0.882635	0.975623	0.918532	0.956301	1.05543	1.09924	1.10513	1.00375	1.08906	0.886215	0.895789	1.15122	1.08063	1.05381	0.855425	1.18116	1.02837	0.795451	0.966021	1.09744	0.987659	0.915103	1.15542	0.970419	0.943806	0.815459	0.989874	0.992191	0.924903	1.13202	0.909998
-8.86328	1.21797	1.13694	1.15685	0.785668	0.934111		0.903663		1.03216		1.0078		1.06274		0.896315		0.877215	1.32097		0.867559	1.01397	0.865802		0.985364	0.887693		1.04314	1.25185	0.981613	0.960514	0.931761	1.11902		0.811366	1.01216	0.893083		0.854834	1.14371		0.786923	1.04932
-9.34008	0.970992		1.10127				0.945575				0.97054				0.942107							0.929315							1.00058	0.818402						0.995953
-9.81816			1.01694				0.886229				0.91271				0.938821							0.874284							1.01923	0.960866						0.939396
-10.2941			1.01598				0.878188				0.986543				0.968218							0.887286							0.97997	0.821117						0.821998
-10.7721			1.03784
MOR
log conc [M]	Adrenorphin			Met enkephalin			BAM22					B endorphin				Endomorphin 1			Endomorphin 2			CXCL12
-5.52288	22.0172	19.6949	14.6913	17.7303		12.5986	13.0492	19.968	18.3273			8.51732	16.547		7.9905	13.5141	11.0034	9.28541	12.91	9.26992	10.2548
-6	17.2406	17.8534	12.302	15.0205	14.1362	11.7424	12.3798	20.6547	17.4125	15.2897	19.5346	6.98192	10.886	7.44582	5.32879	11.8609	8.30798	9.19824	12.29	10.2153	8.91836	1.05321	1.01482
-6.47756	17.0724	17.0943	12.858	12.4261	11.0437	8.70457	12.236	18.9184	19.1948	13.898	18.7539	4.67297	7.59217	4.16772	3.10767	10.7986	8.05453	7.12461	9.81198	7.25515	6.64642	1.05399	1.06997
-6.95468	15.679	14.1854	9.95053	8.04139	7.934	7.01307	11.0547	17.9557	17.3412	11.57	17.6738	2.8178	4.17347	1.88919	1.93752	8.48831	5.23419	5.24369	7.77426	5.43103	4.76922	1.03817	0.90741
-7.4318	12.5848	9.86359	8.25097	5.44503	5.00891	4.28154	9.75044	13.0697	13.9301	9.77141	14.9066	1.42611	1.90626	1.07979	1.29677	7.7245	3.64451	3.64079	6.94433	3.06223	3.32889	1.01689	1.15301
-7.91009	8.99829	7.32785	5.89393	3.02769	2.68255	2.71624	6.04242	10.0885	8.87652	5.54176	8.03688	0.996668	1.24201	0.98353	0.969791	5.86425	2.48944	2.52538	5.70842	2.08479	2.27958	1.09528	1.09455
-8.3851	6.3421	5.34742	3.68582	1.80439	1.68666	1.75967	3.03751	5.60707	1.7288	3.39567	1.8921	0.864196	1.07818	1.01641	1.03217	4.53447	1.83733	1.707	4.20215	1.44983	1.43269	0.991515	1.02639
-8.86328	4.32313	3.53513	3.43651	1.21626	1.07953	1.20795	2.30781	2.02931	1.18991	2.48831	1.0898	0.834252	1.07726	0.989566	1.01523	2.21977	1.35895	1.42711	1.95037	1.33271	1.13979	1.06786	0.969584
-9.34008	2.61715	2.82487	2.24942	1.06972	0.961972	1.03589	1.89921	1.25335	1.10085	1.76402	0.965105	0.830651	0.9876	0.985657	0.895843	1.69868	1.13772	1.09848	1.34527	0.988588	1.03775	1.03134	0.928066
-9.81816	1.57136	1.9138	1.15094	1.01956	0.989595	0.973509	1.69156	1.03546	1.03584	1.33018	1.00086	0.827872	0.964159	0.991176	1.15673	1.32557	1.00181	0.935709	1.20867	1.09455	0.928066	1.09723	0.937774
-10.2941	1.2703	1.55839	1.0834	1.05946	0.961972	0.950788	1.50716	1.01909	0.930923	1.00604	0.968008	0.938802	0.956208	0.961426	1.0111	1.14625	1.13049	0.958224	1.10445	0.92063	0.918771	1.05399	0.97165
DOR
log conc [M]	Adrenorphin			Met enkephalin			B endorphin			BAM22			CXCL12
-5.52288	9.79336	9.50037	5.55695	11.7688	6.54713	9.58591	9.55486	4.36424	5.58176	4.72782	5.83063	7.01489
-6	9.02682	8.1791	4.36324	11.167	5.96981	8.91723	7.55729	3.16889	3.23387	3.7452	4.22064	4.33273	1.0432	1.13974
-6.47756	6.95579	6.32539	2.82943	9.9234	5.57805	8.20777	5.7084	2.05167	2.13886	2.73413	2.85299	3.19983	1.04206	1.00389
-6.95468	5.1222	4.48622	2.13699	9.66255	4.64792	6.3017	3.02657	1.35797	1.45213	1.74862	1.948	2.02771	0.98205	1.33548
-7.4318	3.33984	2.59076	1.76078	7.31846	3.57954	4.48477	1.51934	1.03503	1.22806	1.1913	1.35343	1.39142	1.01646	1.20233
-7.91009	2.20828	1.7978	1.38768	5.2695	2.52732	3.2538	1.09801	1.02335	1.00483	0.969595	1.09034	1.23855	1.04674	1.14545
-8.3851	1.4186	1.33228	1.1796	3.45552	1.74583	2.30222	1.20638	0.930643	1.13974	0.953852	1.12355	1.46064	1.04927	1.46064
-8.86328	1.13338	1.1922	1.49966	2.09455	1.21591	1.79036	1.16117	0.984136	1.3334	0.921329	1.4512	1.33631	1.07993	1.16631
-9.34008	1.07145	1.02275	1.35914	1.30057	0.974498	1.60511	0.99277	0.993035	1.15209	0.945286	1.28597	1.3031	1.06082	1.39609
-9.81816	1.0627	1.00585	1.15106	1.17429	0.960863	1.19475	1.02863	0.932512	1.36568	0.976856	1.22609	1.17773	1.10211	1.37616
-10.2941	0.972036	0.993788	0.783457	1.11837	1.02824	0.85569	0.953744	0.977041	0.855794	1.00557	1.01811	1.59566	1.03454	1.23855
KOR
log conc [M]	Dynorphin A				Dynorphin B				Big Dynorphin Gi					CXCL12
-5.52288	18.4448		10.7062	12.2087	17.4772		10.8892	10.782	8.52436	19.263		11.5035	12.3973
-6	18.6942	9.27854	12.3582	10.0887	16.8473	8.21144	10.6736	10.925	8.58207	19.2896	9.65149	11.8004	11.9238	1.06	1.01506
-6.47756	17.1295	8.85137	11.1189	11.0203	18.3119	8.06952	10.6693	10.7928	8.45492	21.4442	9.54779	11.8999	12.2066	1.08618	1.16126
-6.95468	17.6182	8.76202	10.0616	11.8891	15.7851	8.34746	10.613	9.98372	8.42609	17.4016	9.59569	12.1904	10.1374	0.947424	1.02702
-7.4318	15.0412	8.10654	10.1819	10.5806	15.2033	7.96894	9.74105	9.47874	7.40925	15.1213	7.61313	11.4343	11.2348	1.14028	1.07579
-7.91009	10.5318	4.63901	6.49439	6.44669	10.1732	6.20361	9.45719	8.3543	4.585	7.47879	3.05905	6.67622	5.5236	1.04347	0.838448
-8.3851	4.87721	1.61622	3.66808	2.81116	5.51907	4.68046	6.79435	6.29943	3.156	3.18586	1.76378	3.94093	3.28348	1.07002	1.09189
-8.86328	2.36853	1.11795	1.93259	1.46785	2.21475	2.90834	4.29535	3.40043	2.02888	1.55568	1.41797	1.87624	2.18271	0.99366	0.931609
-9.34008	1.45372	1.0214	1.29774	1.1158	1.14885	1.79915	2.75269	2.53926	2.01383	1.16248	1.1016	1.41481	1.32047	1.1359	0.907816
-9.81816	1.11603	1.01418	1.24471	0.996597	1.07674	1.25588	2.00965	2.06813	1.66122	1.19511	1.09579	1.24897	1.21441	0.998951	0.909946
-10.2941	1.27438	0.981916	0.889349	1.10171	1.03049	1.07327	1.63144	1.79503	2.19399	1.10051	1.03364	1.07567	1.28377	1.07484	0.909946
NOP
log conc [M]	Nociceptin 1-13				Nociceptin			F-G Nociceptin 1-13		CXCL12
-5.52288	29.645	21.6332	30.2277	28.512	30.7118	27.237	18.1134	8.20599	8.34562
-6	28.5962	19.1068	29.472	26.566	29.9738	26.7635	17.9453	7.16306	7.64018	1.0524	1.0178
-6.47756	28.169	18.9155	30.2291	27.1659	30.1301	26.9327	16.7467	6.62064	6.46247	1.06024	1.02577
-6.95468	27.3196	20.1724	29.4089	26.3981	29.8713	25.9249	17.8327	5.79306	6.42886	0.941823	1.10182
-7.4318	25.4914	15.402	30.4476	25.018	25.9583	23.8638	16.9258	4.84958	4.76088	1.03826	1.0036
-7.91009	24.0919	14.9365	27.4851	21.9259	18.2457	20.2238	13.7328	3.34843	3.84633	0.977003	1.00169
-8.3851	21.0492	12.8245	24.3471	18.4576	10.0186	14.854	7.41964	1.72307	1.61237	1.01481	1.02421
-8.86328	14.5797	8.08721	18.6146	13.9671	3.41201	10.3086	4.98939	1.27801	1.21599	0.932724	0.868812
-9.34008	10.0422	5.32931	12.7367	8.46856	1.6156	4.937	2.77621	1.0275	1.05297	0.972582	1.04968
-9.81816	5.42179	2.79645	10.0977	4.01194	1.22018	2.12337	2.29893	0.862575	1.05124	0.94618	1.04309
-10.2941	2.97936	1.35028		2.32559	1.16045	1.29912	1.48885	1.27767	1.22569	0.981681	0.955953
		1.00407								0.959669	1.02889
										1.01039

## Sheet: fig 5f
Figure 5f
	U87 ACKR3
	time (min)	Medium			CXCL12 (100nM)			Adrenorphin (500nM)			Dynorphin A (500nM)			Nociceptin 1-13 (500nM)
		mean assay1	mean assay2	mean assay3	mean assay1	mean assay2	mean assay3	mean assay1	mean assay2	mean assay3	mean assay1	mean assay2	mean assay3	mean assay1	mean assay2	mean assay3
	2	1	1	1	0.971304	0.888105	0.992812	1.03689	1.06517	1.0567	1.03276	1.08442	1.06699	1.01434	0.983814	1.02782
	5	1	1	1	0.984563	0.893746	0.964519	0.978929	1.02463	0.94821	0.945581	1.02631	0.923444	0.985183	0.968195	0.950218
	10	1	1	1	0.924489	1.01923	0.998451	1.06259	0.923731	1.04785	1.02372	1.00262	1.06932	0.981641	0.951529	1.04965
	15	1	1	1	0.9845	0.967289	0.96498	0.955658	0.955367	1.03819	0.995576	1.00862	0.982697	1.01693	0.975895	1.05723
	30	1	1	1	0.915424	1.01021	0.951662	0.986725	0.999732	0.965064	0.964443	1.01569	1.00177	1.00359	1.02051	1.1725
	60	1	1	1	0.99696	0.9506	0.946877	0.971173	1.06257	0.915767	0.947722	1.06458	0.921651	0.966446	1.07093	0.926539
	120	1	1	1	1.00724	0.983451	0.99222	1.07885	0.980656	0.991891	1.07471	1.03267	1.02118	0.945464	1.03674	1.0018
	U87
	time (min)	Medium			CXCL12 (100nM)
		mean assay1	mean assay2	mean assay3	mean assay1	mean assay2	mean assay3
	2	1	1	1	1.01112	1.04966	0.961008
	5	1	1	1	0.981846	0.935255	0.890129
	10	1	1	1	1.02836	0.947192	0.911609
	15	1	1	1	0.979644	0.923949	0.991237
	30	1	1	1	0.968232	0.948069	1.04864
	60	1	1	1	1.1655	1.01707	1.0387
	120	1	1	1	1.01371	1.00763	1.0424
	U87 CXCR4
	time (min)	Medium			CXCL12 (100nM)
		mean assay1	mean assay2	mean assay3	mean assay1	mean assay2	mean assay3
	2	1	1	1	1.07443	0.958687	1.00066
	5	1	1	1	2.1252	1.82676	2.24975
	10	1	1	1	3.12705	3.45681	3.82819
	15	1	1	1	2.78518	3.71277	4.2514
	30	1	1	1	2.14653	2.59835	3.01907
	60	1	1	1	1.82816	1.89283	1.80488
	120	1	1	1	1.5811	1.69865	1.58162

[truncated: 29 more sheets: fig 5g, fig 6a, fig 6b, fig 6c, fig 6e, fig 6f-g, fig 6h, fig 7a, fig 7b-c, fig 7e-g, fig 7h-i, fig S1a, fig S1b-d, fig S2a, fig S2b, fig S4a, Fig S4b-c, Fig S5b, Fig S5c-d, Fig S5e …]
